# Supplementary material for: Deciphering the genetic landscape of tomato leaf curl New Delhi virus: Dynamic and region-specific diversity revealed by comprehensive sequence analyses
Source: PLoS One. 2025 Jul 17;20(7):e0326349. doi: 10.1371/journal.pone.0326349 (PMC12270167; doi:10.1371/journal.pone.0326349)
Supplement: S1 Table — (XLSX) [file pone.0326349.s003.xlsx]

## Sheet: ToLCNDV DNA A Seq
S1 Table. ToLCNDV sequences, their accession numbers, and details used in the study.
#AB330079 ToLCNDV A Thailand 2007 Cucumber	16.1399	100.185
#AB368447 ToLCNDV A Thailand 2007 Bottle Gourd	16.166	100.129
#AB368448 ToLCNDV A Thailand 2007 Muskmelon	16.1903	100.187
#AB613825 ToLCNDV A Indonesia Klaten 2011 cucumber	-7.68102	110.628
#AF102276 ToLCNDV A Thailand 1998 Luffa	15.8907	100.124
#AF448058 ToLCNDV A Pak Dargai 2002 Tomato	34.1814	71.8868
#AF448059 ToLCNDV A Pak Isb 2002 Tomato	33.7198	73.2769
#AJ620187 ToLCNDV A Pak Fsd 2004 Solanum nigrum	31.3924	73.0316
#AM258977 ToLCNDV A Pak Lhr 2006 Tomato	31.4053	74.4332
AJ875157_ToLCNDV_A_Bangladesh_2003_tomato	23.1755	89.1736
#AM286433 ToLCNDV A India Delhi 2006 Pumpkin	23.1755	89.1736
#AM286434 ToLCNDV A India Delhi 2006 Pumpkin	31.4053	74.4332
#AM292302 ToLCNDV A Pak Mul 2006 Egyptian cucumber	28.8318	77.2945
#AM747291 ToLCNDV A Pak Mul 2010 Bitter Gourd	28.8318	77.2947
#AM849548 ToLCNDV A Pak Lhr 2007 Solanum nigrum	30.1153	71.4437
#AM850115 ToLCNDV A India Himachal 2007 Tomato	30.1815	71.6006
#AM947506 ToLCNDV A Pak Fsd 2008 Tomato	31.657	74.2469
#AY286316 ToLCNDV A India Delhi 2003 Potato	32.3405	76.0172
#AY428769 ToLCNDV A India Delhi 2003 Toamto	31.3891	73.027
#AY939926 ToLCNDV A India Delhi 2005 Egyptian cucumber	28.8342	77.1915
#DQ116880 ToLCNDV A Pak Khanewal 2005 Chilli	28.9246	77.9563
#DQ116883 ToLCNDV A Pak Mul 2005 Tomato	28.7986	77.1944
#DQ169056 ToLCNDV A India Delhi 2005 Tomato	30.2881	71.9488
#DQ989325 ToLCNDV A India Delhi 2006 Papaya	30.1951	71.5529
#EF043230 ToLCNDV A India Delhi 2006 Potato	28.7575	77.2196
#EF043231 ToLCNDV A India Meerut 2006 Potato	28.6949	77.2461
#EF068246 ToLCNDV A India Delhi 2006 Tomato	28.7776	77.156
#EF450316 ToLCNDV A BDesh 2007 Cucumber	28.6286	77.1675
#EF620534 ToLCNDV A Pak Peshawar 2007 Tomato	24.4943	89.3311
#EU309045 ToLCNDV A India Lucknow 2007 Chilli	33.8946	71.5503
#FJ468356 ToLCNDV A India Pune 2008 Tomato	27.5973	81.6042
#FN435309 ToLCNDV A Pak Fsd 2009 Tomato	18.4902	73.9191
#FN435310 ToLCNDV A Pak Fsd 2009 Tomato	31.3892	73.0306
#GQ865546 ToLCNDV A India 2009 Tomato	31.3892	73.0306
#GU112082 ToLCNDV A India Karnal 2009 Okra	28.7776	77.156
#GU112084 ToLCNDV A India Bangalore 2009 Okra	29.662	76.9671
#GU112086 ToLCNDV A India Bangalore 2009 Guntur	29.662	76.9671
#GU112088 ToLCNDV A India Auragabad 2009 Okra	29.662	76.9671
#GU180095 ToLCNDV A Taiwan 2009 Oriental Melon	29.662	76.9671
#HG316125 ToLCNDV A Pak Lhr 2013 tootdock	23.5823	120.769
#HM007113 ToLCNDV A India Delhi 2010 Chilli	31.657	74.2469
#HM007120 ToLCNDV A India Tumkar 2010 Chilli	28.5185	76.9416
#HM159454 ToLCNDV A India Delhi 2010 Tomato	13.3494	77.0653
#HM345979 ToLCNDV A India Pune 2010 Tomato	28.787	77.1009
#HM989845 ToLCNDV A India Delhi 2010 Chinese okra	18.4927	73.7709
#HQ141673 ToLCNDV A India Pune 2010 Tomato	28.8453	76.9088
#HQ264185 ToLCNDV A India Maharastra 2009 Eggplant	18.4951	73.7686
#HQ658479 ToLCNDV A Pak Multan 2006 Eclipta	19.3108	76.0244
#JN129254 ToLCNDV A India Delhi 2011 Pumpkin	28.8282	77.0116
#JN208136 ToLCNDV A India Delhi 2011 Ash Gourd	28.8292	76.9994
#JN587811 ToLCNDV A India Delhi 2011 Pumpkin	28.8218	77.0036
#JN809814 ToLCNDV A Thailand Kamphaengsaen 2011 Shrubs	15.5403	100.132
#JX232220 ToLCNDV A India Raebareli 2012 Tomato	26.2572	81.2467
#JX460805 ToLCNDV A India Delhi 2012 Tomato	28.8085	76.9848
#KC513822 ToLCNDV A India Luckhnow 2013 Opium poppy	26.8168	80.9844
#KC545812 ToLCNDV A India Delhi 2013 Cucumber	28.7988	77.0196
#KC874502 ToLCNDV A India Shahjadpur 2013 Potato	30.4472	77.0397
#KC874503 ToLCNDV A India Hisar 2013 Potato	29.202	75.7174
#KC874504 ToLCNDV A India Gwalior 2013 Potato	26.2991	78.1669
#KC874505 ToLCNDV A India Faizabad 2013 Potato	26.7793	82.1229
#KC874506 ToLCNDV A India Deesa 2013 Potato	24.2748	72.1935
#KC874507 ToLCNDV A India Modipuram 2013 Potato	29.0674	77.692
#KC874508 ToLCNDV A India Modipuram 2013 Potato	29.0625	77.7066
#KC874509 ToLCNDV A India Jalandhar 2013 Potato	31.3725	75.5281
KF002409_ToLCNDV_A_Pak_Lhr_2013_Weed	31.4126	74.1487
#KC960492 ToLCNDV A Pak Lhr 2006 Bindweed	31.4126	74.1487
#KF515616 ToLCNDV A India Bhavnagar 2013 Tomato	21.7444	72.1281
#KF515617 ToLCNDV A India Junagadh 2013 Tomato	21.5181	70.4267
#KF537780 ToLCNDV A India Varanasi 2011 Tomato	25.3145	82.9859
#KF551576 ToLCNDV A India Junagadh 2011 Tomato	21.521	70.4207
#KF551577 ToLCNDV A India Junagadh 2011 Tomato	21.521	70.4207
#KF551580 ToLCNDV A India Junagadh 2011 Tomato	30.8682	76.2259
#KF551582 ToLCNDV A India Rauke 2011 Tomato	30.6526	75.265
#KF551587 ToLCNDV A India Junagadh 2011 Tomato	30.8682	76.2259
#KF551589 ToLCNDV A India Kolkata 2011 Tomato	22.5812	88.5053
#KF551590 ToLCNDV A India Kolkata 2011 Tomato	22.5812	88.5053
#KF551592 ToLCNDV A India_Gujarat_2011 Tomato	21.4889	70.4479
#KF571461 ToLCNDV A India 2009 Tomato	12.7699	77.1664
#KF749223 ToLCNDV A Spain Almeria 2013 Zucchini	36.8393	-2.43652
#KF749224 ToLCNDV A Spain Malaga 2013 Tomato	36.7405	-4.44103
#KF749225 ToLCNDV A Spain Murcia 2013 Tomato	37.9796	-1.13439
#KF891468 ToLCNDV A Spain Almeria 2013 Tomato	36.8393	-2.43652
#KJ000564 ToLCNDV A India 2013 Tomato	13.1534	77.4848
#KJ778692 ToLCNDV A Iran Zabol 2013 Eggplant	31.0783	61.5389
#KJ778694 ToLCNDV A Iran Zabol 2013 Tomato	31.0783	61.5389
#KM383736 ToLCNDV A Bangladesh Thakurgaon 2014 Tomato	26.0293	88.4652
#KM383737 ToLCNDV A Bangladesh Sylhet 2014 Tomato	24.9225	91.8455
#KM383738 ToLCNDV A Bangladesh Joydebpur 2014 Tomato	23.9893	90.4161
#KM383739 ToLCNDV A Bangladesh Joydebpur 2014 Tomato	23.9893	90.4161
#KM383740 ToLCNDV A Bangladesh Joydebpur 2014 Tomato	23.9946	90.4187
#KM383741 ToLCNDV A Bangladesh Jes 2014 Tomato	23.693	90.5536
#KM383742 ToLCNDV A Bangladesh Jamnagar 2014 Tomato	24.3172	88.8642
#KM383743 ToLCNDV A Bangladesh Jamnagar Tomato	24.3172	88.8642
#KM383744 ToLCNDV A Bangladesh Chittagong 2014 Tomato	22.4173	91.8329
#KM977733 ToLCNDV A Spain Almeria 2014 Tomato	36.8393	-2.43652
#KP178727 ToLCNDV A India Arrisa 2009 Tomato	12.868	77.5816
#KP178728 ToLCNDV A A India 2009 Tomato	12.868	77.5816
#KP178729 ToLCNDV A India Chattisgarh 2014 Tomato	20.8505	82.1251
#KP191047 ToLCNDV A India Tamil Nadu 2014 chayote	11.357	78.5596
#KP195259 ToLCNDV A India Andhra Pardesh 2008 Tomato	15.487	78.7516
#KP195262 ToLCNDV A India Junagadh 2014 Tomato	21.5002	70.4561
#KP195265 ToLCNDV A India Junagadh 2014 Tomato	21.5002	70.4561
#KP235540 ToLCNDV A India Palampur 2014 Chilli	32.1116	76.5616
#KP235541 ToLCNDV A India Palampur 2014 Tomato	32.1116	76.5616
#KP235542 ToLCNDV A India Pune 2014 Chilli	18.5146	73.7465
#KP641673 ToLCNDV A Iran Zabol 2015 Melon	31.0676	61.5001
#KP641675 ToLCNDV A Iran Zabol 2015 Cucumber	31.0676	61.5001
#KP641677 ToLCNDV A Iran Zabol 2015 Tomato	31.0523	61.5206
#KP793719 ToLCNDV A Iran Khuzestan 2012 Melon	31.2847	48.7729
#KP868764 ToLCNDV A India Kerala 2015 Bitter Gourd	10.4463	77.0244
#KT175406 ToLCNDV A Spain Almeria 2014 Tomato	-7.26129	111.109
#KT426903 ToLCNDV A India Karnatka 2013 Ridge Gourd	14.8683	74.9521
#KT426905 ToLCNDV A India Madikari 2013 Ridge Gourd	12.4401	75.7241
#KT426906 ToLCNDV A India Madikari 2013 Ridge Gourd	12.4401	75.7241
#KT426907 ToLCNDV A India Trivandrum 2015 Ridge Gourd	8.53368	76.8998
#KT948072 ToLCNDV A Pak Rwp 2015 Pumpkin	33.5443	72.9292
#KU196750 ToLCNDV A India Delhi 2015 Chilli	28.8017	77.0103
#KU992383 ToLCNDV A Thailand 2016 Cucumber	15.5911	100.182
#KX467567 ToLCNDV A India Kalimpong 2016 Chayote Squash	27.0478	88.4548
KX710158_ToLCNDV_A_Pak_Matiari_2015_Shrubs	26.0299	68.3641
#KX827599 ToLCNDV A Pak 2015 Soybean	31.3865	73.4265
#KX827602 ToLCNDV A Pak Fsd 2016 Soybean	31.3864	73.0465
#KX951455 ToLCNDV A India Kanpur 2016 Potato	26.3948	80.4372
#KY420139 ToLCNDV A Pak 2015 Cotton	31.3865	73.4265
#KY780199 ToLCNDV A India Varanasi 2017 Snake Gourd	25.2959	82.9272
#KY780201 ToLCNDV A India Varanasi 2017 Snake Gourd	25.2959	82.9272
#KY780202 ToLCNDV A India Varanasi 2017 Snake Gourd	25.2959	82.9272
#KY780205 ToLCNDV A India Varanasi 2017 Cucumber	25.3167	82.9491
#KY780207 ToLCNDV A India Utter Pardesh 2017 Bitter Gourd	28.3877	79.9576
#KY780209 ToLCNDV A India Varanasi 2017 Carrot	25.338	83.0415
#KY780210 ToLCNDV A India Mirzaur 2017 Carrot	25.3773	82.9224
#KY780213 ToLCNDV A India Varanasi 2017 Spiny Gourd	25.3369	83.0306
#KY860898 ToLCNDV A India Tamil Nadu 2014 Bitter Gourd	11.4834	77.4762
#KY933708 ToLCNDV A Pak Fsd 2017 Egyptian cucumber	31.3854	73.0491
#KY933709 ToLCNDV A Pak Fsd 2017 Egyptian cucumber	31.3854	73.0491
#LC431619 ToLCNDV A Indonesia Java 2018 cucumber	-7.59496	110.525
#LC511775 ToLCNDV A Indonesia 2019 cucumber	-7.26221	111.116
#LC596380 ToLCNDV A Spain Almeria 2016 Cucumber	-7.26129	111.109
#LC596381 ToLCNDV A Spain Almeria 2016 Melon	-7.26129	111.109
#LC596382 ToLCNDV A Spain Almeria 2016 Zucchini	-7.26129	111.109
#LN845962 ToLCNDV A Pak Bwp 2015 Cotton	29.3697	71.6172
#LN845964 ToLCNDV A Pak Khanewal 2015 Weed	30.3114	71.9661
#LN849710 ToLCNDV A Pak Fsd 2012 Lentil	31.3985	73.034
#LN887905 ToLCNDV A Pak Fsd 2015 Tomato	31.3851	72.9931
#LN887908 ToLCNDV A Pak Lhr 2015 Tomato	31.4746	74.2161
#LN908935 ToLCNDV A Pak Chicha Watni 2015 Potato	30.5454	72.6954
#LN908936 ToLCNDV A Pak Chicha Watni 2015 Tomato	30.5453	72.6956
#LT556070 ToLCNDV A Pak Fsd 2016 Tomato	31.3792	72.9395
#MF688670 ToLCNDV A Italy Campania 2017 Pumpkin	41.2989	14.5088
#MF807949 ToLCNDV A India Chittisgarh 2017 Tomato	22.4815	81.655
#MF967014 ToLCNDV A Tunisia 2015 Cucumber	33.709	8.97368
#MF967015 ToLCNDV A Tunisia 2015 Cucumber	33.709	8.97368
#MF967016 ToLCNDV A Tunisia 2015 Cucumber	33.709	8.97368
#MF967017 ToLCNDV A Tunisia 2015 Melon	33.709	8.97368
#MF967018 ToLCNDV A Tunisia 2015 Melon	33.709	8.97368
#MF967019 ToLCNDV A Tunisia Tunis 2015 Pumpkin	33.709	8.97368
#MF967020 ToLCNDV A Tunisia 2015 Cucurbit	33.709	8.97368
#MF967021 ToLCNDV A Tunisia Tunis 2015 Pumpkin	33.709	8.97368
#MG098230 ToLCNDV A Moroco Agadir 2017 Zucchini	30.423	-9.54616
#MG649330 ToLCNDV A India Manipur 2015 Tomato	24.5885	93.599
#MG686553 ToLCNDV A India Kangra 2017 Daisy	32.1018	76.2695
#MG758145 ToLCNDV A India Hessaraghatta 2018 Chrysanthemum	13.1333	77.4828
#MH328254 ToLCNDV A Laos 2018 Luffa	11.3111	105.03
#MH328255 ToLCNDV A Laos Vientiane Prefecture 2018 Bitter melon	11.3111	105.03
#MH328257 ToLCNDV A Laos Vientiane Prefecture 2018 Winter melon	11.3111	105.03
#MH465599 ToLCNDV A India 2016 S. nigrum	25.244	87.045
#MH475911 ToLCNDV A India Varanasi 2018 Sponge Gourd	25.344	83.0148
#MH475912 ToLCNDV A India Varanasi 2018 Sponge Gourd	25.344	83.0148
#MH511991 ToLCNDV A Seychelles Praslin 2018 Tomato	46.8601	4.50779
#MH520664_ToLCNDV_A_???	34.7854	72.6554
#MH577012 ToLCNDV A India Mehsana 2018 Tomato	23.5748	72.3763
#MH577013 ToLCNDV A India Jamnagar 2018 Tomato	24.3172	88.8642
#MH577015 ToLCNDV A India Anand 2018 Tomato	22.5436	72.9866
#MH577016 ToLCNDV A India Sirohi 2018 Tomato	24.9139	72.8749
#MH577017 ToLCNDV A India Sikar 2018 Tomato	27.5924	75.1462
#MH577018 ToLCNDV A India Udaipur 2018 Tomato	24.6108	73.6315
#MH577683 ToLCNDV A Spain 2016 Zucchni	37.996	-1.12288
#MH577684 ToLCNDV A Spain 2016 Zucchni	37.996	-1.12288
#MH577685 ToLCNDV A Spain 2016 Zucchni	37.996	-1.12288
#MH577686 ToLCNDV A Spain 2016 Zucchni	37.996	-1.12288
#MH577687 ToLCNDV A Spain 2016 Zucchni	37.996	-1.12288
#MH577688 ToLCNDV A Spain Murcia 2016 Zucchini	37.996	-1.12288
#MH577689 ToLCNDV A Spain Murcia 2016 Zucchini	37.996	-1.12288
#MH577690 ToLCNDV A Spain Murcia 2016 Zucchini	37.996	-1.12288
#MH577691 ToLCNDV A Spain Murcia 2016 Zucchini	37.996	-1.12288
#MH577711 ToLCNDV A Spain Murcia 2016 Melon	37.996	-1.12288
#MH577693 ToLCNDV A Spain Murcia 2016 Zucchini	37.9958	-1.12278
#MH577694 ToLCNDV A Spain Murcia 2016 Pumpkin	37.9958	-1.12278
#MH577695 ToLCNDV A Spain Murcia 2016 Pumpkin	37.9958	-1.12278
#MH577696 ToLCNDV A Spain Murcia 2016 Cucumber	37.9958	-1.12278
#MH577697 ToLCNDV A Spain Murcia 2016 Cucumber	37.9969	-1.11366
#MH577698 ToLCNDV A Spain Murcia 2016 Cucumber	37.9969	-1.11366
#MH577699 ToLCNDV A Spain Murcia 2018 Cucumber	37.9969	-1.11366
#MH577700 ToLCNDV A Spain Murcia 2016 Melon	37.9969	-1.11366
#MH577701 ToLCNDV A Spain Murcia 2016 Zucchini	37.9969	-1.11366
#MH577702 ToLCNDV A Spain Murcia 2016 Melon	37.9969	-1.11366
#MH577703 ToLCNDV A Spain Murcia 2016 Melon	37.9969	-1.11366
#MH577704 ToLCNDV A Spain Murcia 2016 Melon	37.9969	-1.11366
#MH577705 ToLCNDV A Spain Murcia 2016 Zucchini	37.9969	-1.11366
#MH577706. ToLCNDV A Spain Murcia 2016 Melon	37.9969	-1.11366
#MH577707 ToLCNDV A Spain Murcia 2016 Melon	37.9969	-1.11373
#MH577708 ToLCNDV A Spain Murcia 2016 Melon	37.9969	-1.11373
#MH577709 ToLCNDV A Spain Murcia 2016 Pumpkin	37.9969	-1.11373
#MH577710 ToLCNDV A Spain Murcia 2016 Melon	37.9969	-1.11373
#MH577712 ToLCNDV A Spain Murcia 2016 Melon	37.9969	-1.11373
#MH577713 ToLCNDV A Spain Murcia 2018 Melon	37.9969	-1.11373
#MH577714 ToLCNDV A Spain Murcia 2018 Datura	37.9969	-1.11373
#MH577715 ToLCNDV A Spain Murcia 2016 Datura	37.9969	-1.11373
#MH577716 ToLCNDV A Spain Murcia 2016 Zucchini	37.9969	-1.11373
#MH577717 ToLCNDV A Spain Murcia 2016 Zucchini	37.9969	-1.11373
#MH577718 ToLCNDV A Spain Murcia 2016 Zucchini	37.9969	-1.11373
#MH577719 ToLCNDV A Spain Murcia 2016 Zucchini	37.9969	-1.11373
#MH577720 ToLCNDV A Spain Murcia 2018 Datura	37.9965	-1.11365
#MH577721 ToLCNDV A Spain Murcia 2016 Ecballium	37.9965	-1.11365
#MH577722 ToLCNDV A Spain Alicante 2016 Zucchini	38.3537	-0.490549
#MH577723 ToLCNDV A Spain Murcia 2018 Melon	37.9965	-1.11365
#MH577724 ToLCNDV A Spain Alcante 2016 Melon	38.3537	-0.490549
#MH577725 ToLCNDV A Spain La Mancha 2016 Melon	39.2668	-3.10048
#MH577726 ToLCNDV A Spain La Mancha 2016 Zucchini	39.2668	-3.10048
#MH577727 ToLCNDV A Spain La Mancha 2016 Melon	39.2668	-3.10048
#MH577728 ToLCNDV A Spain La Mancha 2016 Melon	39.2668	-3.10048
#MH577729 ToLCNDV A Spain La Mancha 2016 Melon	39.2668	-3.10048
#MH577730 ToLCNDV A Spain La Mancha 2016 Zucchini	39.2668	-3.10048
#MH577731 ToLCNDV A Spain La Mancha 2016 Zucchini	39.2668	-3.10048
#MH577732 ToLCNDV A Spain Alicante 2016 Pumpkin	38.3537	-0.490549
#MH577733 ToLCNDV A Spain Murcia 2016 Datura	37.9965	-1.11365
#MH577734 ToLCNDV A Spain Murcia 2016 Datura	37.9965	-1.11365
#MH577735 ToLCNDV A Spain Murcia 2016 Tomato	37.9965	-1.11365
#MH577736 ToLCNDV A Spain Murcia 2018 Pumpkin	37.9965	-1.11365
#MH577737 ToLCNDV A Spain Murcia 2016 Pumpkin	37.9965	-1.11365
#MH577738 ToLCNDV A Spain Alcante 2016 Zucchini	38.3537	-0.490549
#MH577739 ToLCNDV A Spain Alcante 2016 Zucchini	38.3537	-0.490549
#MH577740 ToLCNDV A Spain Murcia 2016 Cucumber	37.9965	-1.11365
#MH577741 ToLCNDV A Spain Murcia 2016 Cucumber	37.9965	-1.11365
#MH577742 ToLCNDV A Spain Murcia 2018 Melon	37.9966	-1.11361
#MH577743 ToLCNDV A Spain Murcia 2018 Melon	37.9966	-1.11361
#MH577744 ToLCNDV A Spain Murcia 2018 Melon	37.9966	-1.11361
#MH577745 ToLCNDV A Spain Murcia 2016 Zucchini	37.9966	-1.11361
#MH577746 ToLCNDV A Spain Alcante 2016 Zucchini	38.3537	-0.490549
#MH577747 ToLCNDV A Spain Murcia 2018 Zucchini	37.9966	-1.11367
#MH577748 ToLCNDV A Spain Murcia 2016 Zucchini	37.9966	-1.11368
#MH577749 ToLCNDV A Spain Murcia 2018 Melon	37.9966	-1.11368
#MH577750 ToLCNDV A Spain Murcia 2016 Melon	37.9966	-1.11368
#MH577751 ToLCNDV A Spain Murcia 2018 Melon	37.9966	-1.11368
#MH577752 ToLCNDV A Spain Murcia 2016 Melon	37.9966	-1.11368
#MH577753 ToLCNDV A Spain Murcia 2018 Zucchini	37.9966	-1.11368
#MH577754 ToLCNDV A Spain Murcia 2018 Zucchini	37.9966	-1.11368
#MH577755 ToLCNDV A Spain Murcia 2018 Zucchini	37.9966	-1.11368
#MH577756 ToLCNDV A Spain Murcia 2018 Zucchini	37.9966	-1.11368
#MH577757 ToLCNDV A Spain Murcia 2018 Zucchini	37.9966	-1.11368
#MH577758 ToLCNDV A Spain Murcia 2018 Zucchini	37.9966	-1.11368
#MH577759 ToLCNDV A Spain Murcia 2018 Zucchini	37.9966	-1.11368
#MH577760 ToLCNDV A Spain Murcia 2018 Zucchini	37.9966	-1.11368
#MH577761 ToLCNDV A Spain Murcia 2018 Zucchini	37.9966	-1.11368
#MH577762 ToLCNDV A Spain Murcia 2018 Zucchini	37.9966	-1.11368
#MH816959 ToLCNDV A India Karnatka 2018 Chrysanthemum	28.7776	77.156
#MK069591 ToLCNDV A India Delhi 2017 Chilli	28.8344	77.0133
#MK087116 ToLCNDV A India Karnatka 2018 Watermelon	14.8683	74.9521
#MK240306 ToLCNDV A Pakistan Fsd 2015 Tomato	31.4458	73.1875
#MK279352 ToLCNDV A Spain Murcia 2013 Melon	37.9945	-1.12369
#MK336424 ToLCNDV A India Bangalore 2018 Chayote Squash	12.8575	77.5045
#MK382392 ToLCNDV A Spain Canary Islands 2019 Zucchini	28.0848	-15.6664
#MK395548 ToLCNDV A India Tamil Nadu 2019 Shrubs	11.4834	77.4762
#MK732932 ToLCNDV A Italy Campania 2019 Capsicum	40.9638	14.6739
#MK756106 ToLCNDV A Italy Lazio 2018 Tomato	41.9617	13.1335
#MK756107 ToLCNDV A Italy Lazio 2018 Tomato	41.9617	13.1335
#MK883715 ToLCNDV A Thailand 2019 Cucumber	15.5689	100.026
#MK981891 ToLCNDV A Algeria Biskra 2019 Cucumber	34.8546	5.72117
#MN630276 ToLCNDV A Cambodia PreyVeng 2010 Ridge Gourd	11.4844	105.328
#MN630277 ToLCNDV A Cambodia PreyVeng 2010 Ridge Gourd	11.4844	105.328
#MN630278 ToLCNDV A Cambodia PreyVeng 2010 Ridge Gourd	11.4844	105.328
#MN630279. ToLCNDV A Cambodia PreyVeng 2010 Ridge Gourd	11.4844	105.328
#MN630280 ToLCNDV A Cambodia PreyVeng 2010 Ridge Gourd	11.4844	105.328
#MN630281 ToLCNDV A Cambodia PreyVeng 2010 Ridge Gourd	11.4844	105.328
#MN630282 ToLCNDV A Cambodia PreyVeng 2010 Ridge Gourd	11.4844	105.328
#MN630283 ToLCNDV A Cambodia PreyVeng 2010 Ridge Gourd	11.4844	105.328
#MN630284 ToLCNDV A Cambodia PreyVeng 2010 Ridge Gourd	11.4844	105.328
#MN630285 ToLCNDV A Cambodia PreyVeng 2010 Ridge Gourd	11.4844	105.328
#MN630286 ToLCNDV A Cambodia PreyVeng 2010 Ridge Gourd	11.4844	105.328
#MN630287 ToLCNDV A Cambodia PreyVeng 2010 Ridge Gourd	11.4844	105.328
#MN630288 ToLCNDV A Cambodia PreyVeng 2010 Ridge Gourd	11.4844	105.328
#MN630289 ToLCNDV A Cambodia PreyVeng 2010 Ridge Gourd	11.4844	105.328
#MN630290 ToLCNDV A Cambodia PreyVeng 2010 Ridge Gourd	11.4844	105.328
#MN630291 ToLCNDV A Cambodia PreyVeng 2010 Ridge Gourd	11.4844	105.328
#MN630292 ToLCNDV A Cambodia PreyVeng 2010 Ridge Gourd	11.4844	105.328
#MN630293 ToLCNDV A Cambodia PreyVeng 2010 Ridge Gourd	11.4844	105.328
#MN630294 ToLCNDV A Cambodia PreyVeng 2010 Ridge Gourd	11.4844	105.328
#MN782303 ToLCNDV A Italy Campania 2019 Eggplant	40.9927	14.6249
#MN934063 ToLCNDV A Pak Mansehra 2019 Tomato	34.3272	73.2255
#MN934064 ToLCNDV A Pak Mansehra 2019 Tomato	34.3272	73.2255
#MT085663 ToLCNDV A Pak Mansehra 2019 Tomato	34.3272	73.2255
#MT161674 ToLCNDV A Bangla Desh Mymensingh 2016 Papaya	23.9894	90.4163
#MT185656 ToLCNDV A India Punjab 2019 Chilli	31.3987	75.5886
#MT185657 ToLCNDV A India Punjab 2019 Bitter Gourd	31.3987	75.5886
#MT185658 ToLCNDV A India Punjab 2019 SpongeGourd	31.3987	75.5886
#MT316381 ToLCNDV A India Ankleshwar 2018 Tomato	21.6165	73.0497
#MT316382 ToLCNDV A India Balashinor 2018 Tomato	22.9488	73.3342
#MT316383 ToLCNDV A India Botad 2018 Tomato	22.1873	71.6684
#MT316384 ToLCNDV A India Dholka 2018 Tomato	22.7515	72.4363
#MT316385 ToLCNDV A India Himatnagar 2018 Tomato	23.5897	72.9646
#MT316386 ToLCNDV A India Jetpur 2018 Tomato	21.7532	70.6165
#MT316387 ToLCNDV A India Kodinar 2018 Tomato	20.8346	70.6796
#MT316388 ToLCNDV A India Matar 2018 Tomato	22.7026	72.6611
#MT316389 ToLCNDV A India Surat 2019 Tomato	21.1258	72.8175
#MT316390 ToLCNDV A India Valsad 2020 Tomato	20.5996	72.9097
#MT316391 ToLCNDV A India Vijapur 2020 Tomato	23.5494	72.7486
#MW076927 ToLCNDV A India Valsad 2019 Okra	20.5961	72.93
#MW219696 ToLCNDV A Spain Tripolis 2020 Cucurbit	37.9966	-1.11368
#MW219698 ToLCNDV A Spain Tripolis 2020 Cucurbit	37.9966	-1.11368
#MW219700. ToLCNDV A Spain Tripolis 2020 Tomato	37.9966	-1.11368
#MW310624 ToLCNDV A France 2020_Cucurbit	43.9197	4.90123
#MW426555 ToLCNDV A Pak Sindh 2019 Tomato	26.259	68.2708
#MW426556 ToLCNDV A Pak Sindh 2019 Tomato	26.259	68.2708
#MW426557 ToLCNDV A Pak Sindh 2019 Tomato	26.259	68.2708
#MW426558 ToLCNDV A Pak Sindh 2019 Tomato	26.259	68.2708
#MW426559 ToLCNDV A Pak Sindh 2019 Tomato	26.259	68.2708
#MW426560 ToLCNDV A Pak Sindh 2019 Tomato	26.259	68.2708
#MW426561 ToLCNDV A Pak Sindh 2019 Tomato	26.259	68.2708
#MW426562 ToLCNDV A Pak Sindh 2019 Tomato	26.259	68.2708
#MW426563 ToLCNDV A Pak Sindh 2019 Tomato	26.259	68.2708
#MW426564 ToLCNDV A Pak Sindh 2019 Tomato	26.259	68.2708
#MW426565 ToLCNDV A Pak Sindh 2019 Tomato	26.259	68.2708
#MW426566 ToLCNDV A Pak Sindh 2019 Tomato	26.259	68.2708
#MW426567 ToLCNDV A Pak Sindh 2019 Tomato	26.259	68.2708
#MW426568 ToLCNDV A Pak Sindh 2019 Tomato	26.259	68.2708
#MW426569 ToLCNDV A Pak Sindh 2019 Tomato	26.259	68.2708
#MW426570 ToLCNDV A Pak Sindh 2019 Tomato	26.259	68.2708
#MW426571 ToLCNDV A Pak Sindh 2019 Tomato	26.259	68.2708
#MW426572 ToLCNDV A Pak Sindh 2019 Tomato	26.259	68.2708
#MW426573 ToLCNDV A Pak Sindh 2019 Tomato	26.259	68.2708
#MW426574 ToLCNDV A Pak Sindh 2019 Tomato	26.259	68.2708
#MW426575 ToLCNDV A Pak Sindh 2019 Tomato	26.259	68.2708
#MW426576 ToLCNDV A Pak Sindh 2019 Tomato	26.259	68.2708
#MW426577 ToLCNDV A Pak Sindh 2019 Tomato	26.259	68.2708
#MW426578 ToLCNDV A Pak Sindh 2019 Tomato	26.259	68.2708
#MW426579 ToLCNDV A Pak Sindh 2019 Tomato	26.259	68.2708
#MW426580 ToLCNDV A Pak Sindh 2019 Tomato	26.259	68.2708
#MW426581 ToLCNDV A Pak Sindh 2019 Tomato	26.259	68.2708
#MW426582 ToLCNDV A Pak Sindh 2019 Tomato	26.259	68.2708
#MW426583 ToLCNDV A Pak Sindh 2019 Tomato	26.259	68.2708
#MW426584 ToLCNDV A Pak Sindh 2019 Tomato	26.259	68.2708
#MW426585 ToLCNDV A Pak Sindh 2019 Tomato	26.259	68.2708
#MW426586 ToLCNDV A Pak Sindh 2019 Tomato	26.259	68.2708
#MW426587 ToLCNDV A Pak Sindh 2019 Tomato	26.259	68.2708
#MW426588 ToLCNDV A Pak Sindh 2019 Tomato	26.259	68.2708
#MW426589 ToLCNDV A Pak Sindh 2019 Tomato	26.259	68.2708
#MW426590 ToLCNDV A Pak Sindh 2019 Tomato	26.259	68.2708
#MW426591 ToLCNDV A Pak Sindh 2019 Tomato	26.259	68.2708
#MW426592 ToLCNDV A Pak Sindh 2019 Tomato	26.259	68.2708
#MW426593 ToLCNDV A Pak Sindh 2019 Tomato	26.259	68.2708
#MW426594 ToLCNDV A Pak Sindh 2019 Tomato	26.259	68.2708
#MW426595 ToLCNDV A Pak Sindh 2019 Tomato	26.259	68.2708
#MW426597 ToLCNDV A Pak Sindh 2019 Tomato	26.259	68.2708
#MW426598 ToLCNDV A Pak Sindh 2019 Tomato	26.259	68.2708
#MW426596 ToLCNDV A Pak Sindh 2019 Tomato	26.259	68.2708
#MW426599 ToLCNDV A Pak Sindh 2019 Tomato	26.259	68.2708
#MW426601 ToLCNDV A Pak Sindh 2019 Tomato	26.259	68.2708
#MW426600 ToLCNDV A Pak Sindh 2019 Tomato	26.259	68.2708
#MW426602 ToLCNDV A Pak Sindh 2019 Tomato	26.259	68.2708
#MW426603 ToLCNDV A Pak Sindh 2019 Tomato	26.259	68.2708
#MW426604 ToLCNDV A Pak Sindh 2019 Tomato	26.259	68.2708
#MW426605 ToLCNDV A Pak Sindh 2019 Tomato	26.259	68.2708
#MW426606 ToLCNDV A Pak Sindh 2019 Tomato	26.259	68.2708
#MW426607 ToLCNDV A Pak Sindh 2019 Tomato	26.259	68.2708
#MW426608 ToLCNDV A Pak Sindh 2019 Tomato	26.259	68.2708
#MW426609 ToLCNDV A Pak Sindh 2019 Tomato	26.259	68.2708
#MW426610 ToLCNDV A Pak Sindh 2019 Tomato	26.259	68.2708
#MW426611 ToLCNDV A Pak Sindh 2019 Tomato	26.259	68.2708
#MW426612 ToLCNDV A Pak Sindh 2019 Tomato	26.259	68.2708
#MW426613 ToLCNDV A Pak Sindh 2019 Tomato	26.259	68.2708
#MW426614 ToLCNDV A Pak Sindh 2019 Tomato	26.259	68.2708
#MW426615 ToLCNDV A Pak Sindh 2019 Tomato	26.259	68.2708
#MW426616 ToLCNDV A Pak Sindh 2019 Tomato	26.259	68.2708
#MW426617 ToLCNDV A Pak Sindh 2019 Tomato	25.5574	68.645
#MW426618 ToLCNDV A Pak Sindh 2019 Tomato	25.5574	68.645
#MW426619 ToLCNDV A Pak Sindh 2019 Tomato	25.5574	68.645
#MW426620 ToLCNDV A Pak Sindh 2019 Tomato	25.5574	68.645
#MW426621 ToLCNDV A Pak Sindh 2019 Tomato	25.5574	68.645
#MW426622 ToLCNDV A Pak Sindh 2019 Tomato	25.5574	68.645
#MW426623 ToLCNDV A Pak Sindh 2019 Tomato	25.5574	68.645
#MW426624 ToLCNDV A Pak Sindh 2019 Tomato	25.5574	68.645
#MW426625 ToLCNDV A Pak Sindh 2019 Tomato	25.5574	68.645
#MW426626 ToLCNDV A Pak Sindh 2019 Tomato	25.5574	68.645
#MW426627 ToLCNDV A Pak Sindh 2019 Tomato	25.5574	68.645
#MW426628 ToLCNDV A Pak Sindh 2019 Tomato	25.5574	68.645
#MW426629 ToLCNDV A Pak Sindh 2019 Tomato	25.5574	68.645
#MW426630 ToLCNDV A Pak Sindh 2019 Tomato	25.5574	68.645
#MW426631 ToLCNDV A Pak Sindh 2019 Tomato	25.5574	68.645
#MW426632 ToLCNDV A Pak Sindh 2019 Tomato	25.5574	68.645
#MW426633 ToLCNDV A Pak Sindh 2019 Tomato	25.5574	68.645
#MW426634 ToLCNDV A Pak Sindh 2019 Tomato	25.5574	68.645
#MW426635 ToLCNDV A Pak Sindh 2019 Tomato	25.5574	68.645
#MW426636 ToLCNDV A Pak Sindh 2019 Tomato	25.5574	68.645
#MW426637 ToLCNDV A Pak Sindh 2019 Tomato	25.5574	68.645
#MW426638 ToLCNDV A Pak Sindh 2019 Tomato	25.5574	68.645
#MW426639 ToLCNDV A Pak Sindh 2019 Tomato	25.5574	68.645
#MW426640 ToLCNDV A Pak Sindh 2019 Tomato	25.5574	68.645
#MW426641 ToLCNDV A Pak Sindh 2019 Tomato	25.5574	68.645
#MW426642 ToLCNDV A Pak Sindh 2019 Tomato	25.5574	68.645
#MW426643 ToLCNDV A Pak Sindh 2019 Tomato	25.5574	68.645
#MW426644 ToLCNDV A Pak Sindh 2019 Tomato	25.5574	68.645
#MW426645 ToLCNDV A Pak Sindh 2019 Tomato	25.5574	68.645
#MW426646 ToLCNDV A Pak Sindh 2019 Tomato	25.5574	68.645
#MW426647 ToLCNDV A Pak Sindh 2019 Tomato	25.5574	68.645
#MW426648 ToLCNDV A Pak Sindh 2019 Tomato	25.5574	68.645
#MW426649 ToLCNDV A Pak Sindh 2019 Tomato	25.5574	68.645
#MW426650 ToLCNDV A Pak Sindh 2019 Tomato	25.5574	68.645
#MW426651 ToLCNDV A Pak Sindh 2019 Tomato	25.5574	68.645
#MW426652 ToLCNDV A Pak Sindh 2019 Tomato	25.5574	68.645
#MW426653 ToLCNDV A Pak Sindh 2019 Tomato	25.5574	68.645
#MW426654 ToLCNDV A Pak Sindh 2019 Tomato	25.5574	68.645
#MW426655 ToLCNDV A Pak Sindh 2019 Tomato	25.5574	68.645
#MW426656 ToLCNDV A Pak Sindh 2019 Tomato	25.5574	68.645
#MW426657 ToLCNDV A Pak Sindh 2019 Tomato	25.5574	68.645
#MW426658 ToLCNDV A Pak Sindh 2019 Tomato	25.5574	68.645
#MW426659 ToLCNDV A Pak Sindh 2019 Tomato	25.5535	68.6467
#MW426660 ToLCNDV A Pak Sindh 2019 Tomato	25.5535	68.6467
#MW426661 ToLCNDV A Pak Sindh 2019 Tomato	25.5535	68.6467
#MW426662 ToLCNDV A Pak Sindh 2019 Tomato	25.5535	68.6467
#MW426663 ToLCNDV A Pak Sindh 2019 Tomato	25.5535	68.6467
#MW426664 ToLCNDV A Pak Sindh 2019 Tomato	25.5535	68.6467
#MW426665 ToLCNDV A Pak Sindh 2019 Tomato	25.5535	68.6467
#MW426666 ToLCNDV A Pak Sindh 2019 Tomato	25.5535	68.6467
#MW426667 ToLCNDV A Pak Sindh 2019 Tomato	25.5535	68.6467
#MW426668 ToLCNDV A Pak Sindh 2019 Tomato	25.5535	68.6467
#MW426669 ToLCNDV A Pak Sindh 2019 Tomato	25.5535	68.6467
#MW426670 ToLCNDV A Pak Sindh 2019 Tomato	25.5535	68.6467
#MW426671 ToLCNDV A Pak Sindh 2019 Tomato	25.5535	68.6467
#MW426672 ToLCNDV A Pak Sindh 2019 Tomato	25.5535	68.6467
#MW426673 ToLCNDV A Pak Sindh 2019 Tomato	25.5535	68.6467
#MW426674 ToLCNDV A Pak Sindh 2019 Tomato	25.5535	68.6467
#MW426675 ToLCNDV A Pak Sindh 2019 Tomato	25.5535	68.6467
#MW426676 ToLCNDV A Pak Sindh 2019 Tomato	25.5535	68.6467
#MW426677 ToLCNDV A Pak Sindh 2019 Tomato	25.5535	68.6467
#MW426678 ToLCNDV A Pak Sindh 2019 Tomato	25.5535	68.6467
#MW426679 ToLCNDV A Pak Sindh 2019 Tomato	25.5535	68.6467
#MW426680 ToLCNDV A Pak Sindh 2019 Tomato	25.5535	68.6467
#MW426681 ToLCNDV A Pak Sindh 2019 Tomato	25.5535	68.6467
#MW426682 ToLCNDV A Pak Sindh 2019 Tomato	25.5535	68.6467
#MW426683 ToLCNDV A Pak Sindh 2019 Tomato	25.5535	68.6467
#MW426684 ToLCNDV A Pak Sindh 2019 Tomato	25.5535	68.6467
#MW426685 ToLCNDV A Pak Sindh 2019 Tomato	25.5535	68.6467
#MW426686 ToLCNDV A Pak Sindh 2019 Tomato	25.5535	68.6467
#MW426687 ToLCNDV A Pak Sindh 2019 Tomato	25.5535	68.6467
#MW426688 ToLCNDV A Pak Sindh 2019 Tomato	25.5535	68.6467
#MW426689 ToLCNDV A Pak Sindh 2019 Tomato	25.4229	68.5708
#MW426690 ToLCNDV A Pak Sindh 2019 Tomato	25.4229	68.5708
#MW426691 ToLCNDV A Pak Sindh 2019 Tomato	25.4229	68.5708
#MW426692 ToLCNDV A Pak Sindh 2019 Tomato	25.4229	68.5708
#MW426693 ToLCNDV A Pak Sindh 2019 Tomato	25.4229	68.5708
#MW426694 ToLCNDV A Pak Sindh 2019 Tomato	25.4229	68.5708
#MW426695 ToLCNDV A Pak Sindh 2019 Tomato	25.4229	68.5708
#MW426696 ToLCNDV A Pak Sindh 2019 Tomato	25.4229	68.5708
#MW426697 ToLCNDV A Pak Sindh 2019 Tomato	25.4229	68.5708
#MW426698 ToLCNDV A Pak Sindh 2019 Tomato	25.4229	68.5708
#MW426699 ToLCNDV A Pak Sindh 2019 Tomato	25.4229	68.5708
#MW426700 ToLCNDV A Pak Sindh 2019 Tomato	25.4229	68.5708
#MW426701 ToLCNDV A Pak Sindh 2019 Tomato	25.4229	68.5708
#MW426702 ToLCNDV A Pak Sindh 2019 Tomato	25.4229	68.5708
#MW426703 ToLCNDV A Pak Sindh 2019 Tomato	25.4229	68.5708
#MW426704 ToLCNDV A Pak Sindh 2019 Tomato	25.4229	68.5708
#MW426705 ToLCNDV A Pak Sindh 2019 Tomato	25.4229	68.5708
#MW426706 ToLCNDV A Pak Sindh 2019 Tomato	25.4229	68.5708
#MW426707 ToLCNDV A Pak Sindh 2019 Tomato	25.4229	68.5708
#MW426708 ToLCNDV A Pak Sindh 2019 Tomato	25.4229	68.5708
#MW426709 ToLCNDV A Pak Sindh 2019 Tomato	25.4229	68.5708
#MW426710 ToLCNDV A Pak Sindh 2019 Tomato	25.4229	68.5708
#MW426711 ToLCNDV A Pak Sindh 2019 Tomato	25.4229	68.5708
#MW426712ToLCNDV A Pak Sindh 2019 Tomato	25.4229	68.5708
#MW426713 ToLCNDV A Pak Sindh 2019 Tomato	25.4229	68.5708
#MW426714 ToLCNDV A Pak Sindh 2019 Tomato	25.4229	68.5708
#MW426715 ToLCNDV A Pak Sindh 2019 Tomato	25.4229	68.5708
#MW426716 ToLCNDV A Pak Sindh 2019 Tomato	25.4229	68.5708
#MW426717 ToLCNDV A Pak Sindh 2019 Tomato	25.4229	68.5708
#MW426718 ToLCNDV A Pak Sindh 2019 Tomato	25.4229	68.5708
#MW426719 ToLCNDV A Pak Sindh 2019 Tomato	25.4229	68.5708
#MW426720 ToLCNDV A Pak Sindh 2019 Tomato	25.4229	68.5708
#MW426721 ToLCNDV A Pak Sindh 2019 Tomato	25.4229	68.5708
#MW426722 ToLCNDV A Pak Sindh 2019 Tomato	25.4229	68.5708
#MW426723 ToLCNDV A Pak Sindh 2019 Tomato	25.4229	68.5708
#MW426724 ToLCNDV A Pak Sindh 2019 Tomato	25.4229	68.5708
#MW426725 ToLCNDV A Pak Sindh 2019 Tomato	25.4229	68.5708
#MW426726 ToLCNDV A Pak Sindh 2019 Tomato	25.4229	68.5708
#MW426727 ToLCNDV A Pak Sindh 2019 Tomato	25.4229	68.5708
#MW426728 ToLCNDV A Pak Sindh 2019 Tomato	25.4229	68.5708
#MW426729 ToLCNDV A Pak Sindh 2019 Tomato	25.4229	68.5708
#MW426730 ToLCNDV A Pak Sindh 2019 Tomato	25.4229	68.5708
#MW426731 ToLCNDV A Pak Sindh 2019 Tomato	25.4229	68.5708
#MW426732 ToLCNDV A Pak Sindh 2019 Tomato	25.4229	68.5708
#MW426733 ToLCNDV A Pak Sindh 2019 Tomato	25.4229	68.5708
#MW426734 ToLCNDV A Pak Sindh 2019 Tomato	25.4229	68.5708
#MW426735 ToLCNDV A Pak Sindh 2019 Tomato	25.4229	68.5708
#MW426736 ToLCNDV A Pak Sindh 2019 Tomato	25.4229	68.5708
#MW426737 ToLCNDV A Pak Sindh 2019 Tomato	25.4229	68.5708
#MW426738 ToLCNDV A Pak Sindh 2019 Tomato	25.4229	68.5708
#MW426739 ToLCNDV A Pak Sindh 2019 Tomato	25.4229	68.5708
#MW426740 ToLCNDV A Pak Sindh 2019 Tomato	25.4229	68.5708
#MW426741 ToLCNDV A Pak Sindh 2019 Tomato	25.4229	68.5708
#MW426742 ToLCNDV A Pak Sindh 2019 Tomato	25.4229	68.5708
#MW426743 ToLCNDV A Pak Sindh 2019 Tomato	25.4229	68.5708
#MW426744 ToLCNDV A Pak Sindh 2019 Tomato	25.4229	68.5708
#MW426745 ToLCNDV A Pak Sindh 2019 Tomato	25.4229	68.5708
#MW426746 ToLCNDV A Pak Sindh 2019 Tomato	25.4229	68.5708
#MW426747 ToLCNDV A Pak Sindh 2019 Tomato	25.4229	68.5708
#MW426748 ToLCNDV A Pak Sindh 2019 Tomato	25.4229	68.5708
#MW426749 ToLCNDV A Pak Sindh 2019 Tomato	25.4229	68.5708
#MW426750 ToLCNDV A Pak Sindh 2019 Tomato	25.4229	68.5708
#MW426751 ToLCNDV A Pak Sindh 2019 Tomato	25.4229	68.5708
#MW426752 ToLCNDV A Pak Sindh 2019 Tomato	25.4229	68.5708
#MW426753 ToLCNDV A Pak Sindh 2019 Tomato	25.4229	68.5708
#MW426754 ToLCNDV A Pak Sindh 2019 Tomato	25.4229	68.5708
#MW426755 ToLCNDV A Pak Sindh 2019 Tomato	25.4229	68.5708
#MW426756 ToLCNDV A Pak Sindh 2019 Tomato	25.4229	68.5708
#MW426757 ToLCNDV A Pak Sindh 2019 Tomato	25.4229	68.5708
#MW426758 ToLCNDV A Pak Sindh 2019 Tomato	25.4229	68.5708
#MW426759 ToLCNDV A Pak Sindh 2019 Tomato	25.4229	68.5708
#MW426760 ToLCNDV A Pak Sindh 2019 Tomato	25.4229	68.5708
#MW426761 ToLCNDV A Pak Sindh 2019 Tomato	25.4229	68.5708
#MW426762 ToLCNDV A Pak Sindh 2019 Tomato	25.4229	68.5708
#MW426763 ToLCNDV A Pak Sindh 2019 Tomato	25.4229	68.5708
#MW426764 ToLCNDV A Pak Sindh 2019 Tomato	25.4229	68.5708
#MW426765 ToLCNDV A Pak Sindh 2019 Tomato	25.4229	68.5708
#MW426766 ToLCNDV A Pak Sindh 2019 Tomato	25.4229	68.5708
#MW426767 ToLCNDV A Pak Sindh 2019 Tomato	25.4229	68.5708
#MW426768 ToLCNDV A Pak Sindh 2019 Tomato	25.4229	68.5708
#MW426769 ToLCNDV A Pak Sindh 2019 Tomato	25.4229	68.5708
#MW426770 ToLCNDV A Pak Sindh 2019 Tomato	25.4229	68.5708
#MW426771 ToLCNDV A Pak Sindh 2019 Tomato	25.4229	68.5708
#MW426772 ToLCNDV A Pak Sindh 2019 Tomato	25.4229	68.5708
#MW426773 ToLCNDV A Pak Sindh 2019 Tomato	25.4229	68.5708
#MW426774 ToLCNDV A Pak Sindh 2019 Tomato	25.4229	68.5708
#MW426775 ToLCNDV A Pak Sindh 2019 Tomato	25.4229	68.5708
#MW426776 ToLCNDV A Pak Sindh 2019 Tomato	25.4229	68.5708
#MW426777 ToLCNDV A Pak Sindh 2019 Tomato	25.4229	68.5708
#MW426778 ToLCNDV A Pak Sindh 2019 Tomato	25.4229	68.5708
#MW426779 ToLCNDV A Pak Sindh 2019 Tomato	25.4229	68.5708
#MW426780 ToLCNDV A Pak Sindh 2019 Tomato	25.4229	68.5708
#MW426781 ToLCNDV A Pak Sindh 2019 Tomato	25.4229	68.5708
#MW426782 ToLCNDV A Pak Sindh 2019 Tomato	25.4229	68.5708
#MW426783 ToLCNDV A Pak Sindh 2019 Tomato	25.4229	68.5708
#MW426784 ToLCNDV A Pak Sindh 2019 Tomato	25.4229	68.5708
#MW426785 ToLCNDV A Pak Sindh 2019 Tomato	25.4229	68.5708
#MW426786 ToLCNDV A Pak Sindh 2019 Tomato	25.4229	68.5708
#MW426787 ToLCNDV A Pak Sindh 2019 Tomato	25.4229	68.5708
#MW426788 ToLCNDV A Pak Sindh 2019 Tomato	25.4229	68.5708
#MW426789 ToLCNDV A Pak Sindh 2019 Tomato	25.4229	68.5708
#MW426790 ToLCNDV A Pak Sindh 2019 Tomato	25.4229	68.5708
#MW426791 ToLCNDV A Pak Sindh 2019 Tomato	25.4229	68.5708
#MW426792 ToLCNDV A Pak Sindh 2019 Tomato	25.4229	68.5708
#MW426793 ToLCNDV A Pak Sindh 2019 Tomato	25.4229	68.5708
#MW426794 ToLCNDV A Pak Sindh 2019 Tomato	25.4229	68.5708
#MW426795 ToLCNDV A Pak Sindh 2019 Tomato	25.4229	68.5708
#MW426796 ToLCNDV A Pak Sindh 2019 Tomato	25.4229	68.5708
#MW426797 ToLCNDV A Pak Sindh 2019 Tomato	25.4229	68.5708
#MW426798 ToLCNDV A Pak Sindh 2019 Tomato	25.4229	68.5708
#MW426799 ToLCNDV A Pak Sindh 2019 Tomato	25.4229	68.5708
#MW426800 ToLCNDV A Pak Sindh 2019 Tomato	25.4229	68.5708
#MW426801 ToLCNDV A Pak Sindh 2019 Tomato	25.4229	68.5708
#MW426802 ToLCNDV A Pak Sindh 2019 Tomato	25.4229	68.5708
#MW426803 ToLCNDV A Pak Sindh 2019 Tomato	25.4229	68.5708
#MW426804 ToLCNDV A Pak Sindh 2019 Tomato	25.4229	68.5708
#MW426805 ToLCNDV A Pak Sindh 2019 Tomato	25.4229	68.5708
#MW426806 ToLCNDV A Pak Sindh 2019 Tomato	25.4229	68.5708
#MW426807 ToLCNDV A Pak Sindh 2019 Tomato	25.4229	68.5708
#MW426808 ToLCNDV A Pak Sindh 2019 Tomato	25.4229	68.5708
#MW426809 ToLCNDV A Pak Sindh 2019 Tomato	25.4229	68.5708
#MW426810 ToLCNDV A Pak Sindh 2019 Tomato	25.4229	68.5708
#MW426811 ToLCNDV A Pak Sindh 2019 Tomato	25.4229	68.5708
#MW426812 ToLCNDV A Pak Sindh 2019 Tomato	25.4229	68.5708
#MW426813 ToLCNDV A Pak Sindh 2019 Tomato	25.4229	68.5708
#MW426814 ToLCNDV A Pak Sindh 2019 Tomato	25.4229	68.5708
#MW426815 ToLCNDV A Pak Sindh 2019 Tomato	25.4229	68.5708
#MW426816 ToLCNDV A Pak Sindh 2019 Tomato	25.4229	68.5708
#MW426817 ToLCNDV A Pak Sindh 2019 Tomato	25.4229	68.5708
#MW426818 ToLCNDV A Pak Sindh 2019 Tomato	25.4229	68.5708
#MW426819 ToLCNDV A Pak Sindh 2019 Tomato	25.4229	68.5708
#MW426820 ToLCNDV A Pak Sindh 2019 Tomato	25.4229	68.5708
#MW426821 ToLCNDV A Pak Sindh 2019 Tomato	25.4229	68.5708
#MW426822 ToLCNDV A Pak Sindh 2019 Tomato	25.4229	68.5708
#MW426823 ToLCNDV A Pak Sindh 2019 Tomato	25.4229	68.5708
#MW426824 ToLCNDV A Pak Sindh 2019 Tomato	25.4229	68.5708
#MW426825 ToLCNDV A Pak Sindh 2019 Tomato	25.4229	68.5708
#MW426826 ToLCNDV A Pak Sindh 2019 Tomato	25.4229	68.5708
#MW426827 ToLCNDV A Pak Sindh 2019 Tomato	25.4229	68.5708
#MW426828 ToLCNDV A Pak Sindh 2019 Tomato	25.4229	68.5708
#MW426829 ToLCNDV A Pak Sindh 2019 Tomato	25.4229	68.5708
#MW426830 ToLCNDV A Pak Sindh 2019 Tomato	25.4229	68.5708
#MW426831 ToLCNDV A Pak Sindh 2019 Tomato	25.4229	68.5708
#MW426832 ToLCNDV A Pak Sindh 2019 Tomato	25.4229	68.5708
#MW426833 ToLCNDV A Pak Sindh 2019 Tomato	25.4229	68.5708
#MW426834 ToLCNDV A Pak Sindh 2019 Tomato	25.4229	68.5708
#MW426835 ToLCNDV A Pak Sindh 2019 Tomato	25.4229	68.5708
#MW426836 ToLCNDV A Pak Sindh 2019 Tomato	25.4229	68.5708
#MW426837 ToLCNDV A Pak Sindh 2019 Tomato	25.4229	68.5708
#MW426838 ToLCNDV A Pak Sindh 2019 Tomato	25.4229	68.5708
#MW426839 ToLCNDV A Pak Sindh 2019 Tomato	25.4229	68.5708
#MW426840 ToLCNDV A Pak Sindh 2019 Tomato	25.4229	68.5708
#MW426841 ToLCNDV A Pak Sindh 2019 Tomato	25.4229	68.5708
#MW426842 ToLCNDV A Pak Sindh 2019 Tomato	25.4229	68.5708
#MW426843 ToLCNDV A Pak Sindh 2019 Tomato	25.4229	68.5708
#MW426844 ToLCNDV A Pak Sindh 2019 Tomato	25.4229	68.5708
#MW426845 ToLCNDV A Pak Sindh 2019 Tomato	25.4229	68.5708
#MW426846 ToLCNDV A Pak Sindh 2019 Tomato	25.4229	68.5708
#MW426847 ToLCNDV A Pak Sindh 2019 Tomato	25.4229	68.5708
#MW426848 ToLCNDV A Pak Sindh 2019 Tomato	25.4229	68.5708
#MW426849 ToLCNDV A Pak Sindh 2019 Tomato	25.4229	68.5708
#MW426850 ToLCNDV A Pak Sindh 2019 Tomato	25.4229	68.5708
#MW426851 ToLCNDV A Pak Sindh 2019 Tomato	25.4229	68.5708
#MW426852 ToLCNDV A Pak Sindh 2019 Tomato	25.4229	68.5708
#MW426853 ToLCNDV A Pak Sindh 2019 Tomato	25.4229	68.5708
#MW426854 ToLCNDV A Pak Sindh 2019 Tomato	25.4229	68.5708
#MW426855 ToLCNDV A Pak Sindh 2019 Tomato	25.4229	68.5708
#MW426856 ToLCNDV A Pak Sindh 2019 Tomato	25.4229	68.5708
#MW426857 ToLCNDV A Pak Sindh 2019 Tomato	25.4229	68.5708
#MW426858 ToLCNDV A Pak Sindh 2019 Tomato	25.4229	68.5708
#MW426859 ToLCNDV A Pak Sindh 2019 Tomato	25.4229	68.5708
#MW426860 ToLCNDV A Pak Sindh 2019 Tomato	25.4229	68.5708
#MW426861 ToLCNDV A Pak Sindh 2019 Tomato	25.4229	68.5708
#MW426862 ToLCNDV A Pak Sindh 2019 Tomato	25.4229	68.5708
#MW426863 ToLCNDV A Pak Sindh 2019 Tomato	25.4229	68.5708
#MW426864 ToLCNDV A Pak Sindh 2019 Tomato	25.4229	68.5708
#MW426865 ToLCNDV A Pak Sindh 2019 Tomato	25.4229	68.5708
#MW426866 ToLCNDV A Pak Sindh 2019 Tomato	25.4229	68.5708
#MW426867 ToLCNDV A Pak Sindh 2019 Tomato	25.4229	68.5708
#MW426868 ToLCNDV A Pak Sindh 2019 Tomato	25.4229	68.5708
#MW426869 ToLCNDV A Pak Sindh 2019 Tomato	25.4229	68.5708
#MW426870 ToLCNDV A Pak Sindh 2019 Tomato	25.4229	68.5708
#MW538661 ToLCNDV A India Raipur 2019 Ridge Gourd	21.2055	81.6201
#MW538662 ToLCNDV A India Raipur 2019 Tomato	21.2055	81.6201
#MW620973 ToLCNDV A India Tamil Nadu 2020 Bitter Gourd	11.357	78.5596
#MW620975 ToLCNDV A India Tamil Nadu 2020 Bitter Gourd	11.357	78.5596
#MW620977 ToLCNDV A India Tamil Nadu 2020 Bitter Gourd	11.357	78.5596
#NC 038471 ToLCNDV A India Gujrat 2011 Tomato	21.2568	81.9653
#NC 055126 ToLCNDV A Bangladesh 2020 Tomato	23.1755	89.1736
#U15015 ToLCNDV A India Delhi 1994 Tomato	28.8344	77.0133
U15016_ToLCNDV_A_India_Delhi_1994_Tomato	28.8596	76.9723

## Sheet: ToLCNDV DNA B Seq
MT161675.1 Tomato leaf curl New Delhi virus isolate ToLCNDV- BD-Pap-ND71 segment DNA-B complete sequence
MG406983.1 Tomato leaf curl New Delhi virus isolate ToLCNDV-IN BD:Jes:01:33:Tom:10 segment DNA-B complete sequence
AM286435.1 Tomato leaf curl New Delhi virus- Pumpkin:New Delhi segment DNA-B complete sequence isolate 2
AY158080.1 Tomato leaf curl New Delhi virus - Potato segment DNA B complete sequence
MF967022.1 Tomato leaf curl New Delhi virus isolate D5 segment DNA-B complete sequence
MF967023.1 Tomato leaf curl New Delhi virus isolate D7 segment DNA-B complete sequence
MF967024.1 Tomato leaf curl New Delhi virus isolate D12 segment DNA-B complete sequence
MF967025.1 Tomato leaf curl New Delhi virus isolate D14 segment DNA-B complete sequence
MF967026.1 Tomato leaf curl New Delhi virus isolate D17 segment DNA-B complete sequence
MF967027.1 Tomato leaf curl New Delhi virus isolate D20 segment DNA-B complete sequence
MF967028.1 Tomato leaf curl New Delhi virus isolate D22 segment DNA-B complete sequence
MF967029.1 Tomato leaf curl New Delhi virus isolate D29 segment DNA-B complete sequence
AY438563.1 Tomato leaf curl New Delhi virus segment DNA B complete sequence
HM803117.1 Tomato leaf curl New Delhi virus clone IPH6 segment DNA-B complete sequence(3)
HM989846.1 Tomato leaf curl New Delhi virus-JLH13 segment DNA-B complete sequence(3)
HQ141674.1 Tomato leaf curl New Delhi virus-JID17 segment DNA-B complete sequence(3)
KF749226.1 Tomato leaf curl New Delhi virus isolate Almeria 661 segment DNA-B complete sequence
KF749227.1 Tomato leaf curl New Delhi virus isolate Murcia 8.1 segment DNA-B complete sequence
KF749228.1 Tomato leaf curl New Delhi virus isolate Murcia 11.1 segment DNA-B complete sequence
KF891467.1 Tomato leaf curl New Delhi virus isolate ToLCNDV-Spain-Almeria segment DNA B complete sequence
KM977734.1 Tomato leaf curl New Delhi virus isolate tomato-A4 segment DNA-B complete sequence(3)
MK883716.1 Tomato leaf curl New Delhi virus isolate ToLCNDV-CB segment B complete sequence
AB330080.1 Tomato leaf curl New Delhi virus- cucumber:Thailand DNA complete genome segment: B
KU992384.1 Tomato leaf curl New Delhi virus isolate KR segment B complete sequence
MK883714.1 Tomato leaf curl New Delhi virus isolate ToLCNDV-OM clone SL-1-2 segment B complete sequence
KT948073.1 Tomato leaf curl New Delhi virus isolate 50SA segment DNA-B complete sequence(3)
KY933710.1 Tomato leaf curl New Delhi virus isolate IA38 segment DNA-B complete sequence(3)
KY933711.1 Tomato leaf curl New Delhi virus isolate IA41 segment DNA-B complete sequence(3)
KY933712.1 Tomato leaf curl New Delhi virus isolate IA42 segment DNA-B complete sequence(3)
LC596383.1 Tomato leaf curl New Delhi virus ES-Alm-Cuc-16 DNA segment DNA-B complete sequence
LC596384.1 Tomato leaf curl New Delhi virus ES-Alm-Mel-16 DNA segment DNA-B complete sequence
LC596385.1 Tomato leaf curl New Delhi virus ES-Alm-Zuc-16 DNA segment DNA-B complete sequence
MF688671.1 Tomato leaf curl New Delhi virus isolate Cum-45/16 segment DNA-B complete sequence(2)
MG098231.1 Tomato leaf curl New Delhi virus isolate Agadir segment DNA B complete sequence
MH577603.1 Tomato leaf curl New Delhi virus isolate B-MU.16.ZU/4.2 segment DNA-B complete sequence
MH577604.1 Tomato leaf curl New Delhi virus isolate B-MU.16.ZU/3.4 segment DNA-B complete sequence
MH577605.1 Tomato leaf curl New Delhi virus isolate B-MU.16.ZU/2.3 segment DNA-B complete sequence
MH577606.1 Tomato leaf curl New Delhi virus isolate B-MU.16.ZU/1.3 segment DNA-B complete sequence
MH577607.1 Tomato leaf curl New Delhi virus isolate B-MU.16.ZU/33.1.2 segment DNA-B complete sequence
MH577608.1 Tomato leaf curl New Delhi virus isolate B-MU.16.ZU/35.1 segment DNA-B complete sequence
MH577609.1 Tomato leaf curl New Delhi virus isolate B-MU.16.ZU/33.1 segment DNA-B complete sequence
MH577610.1 Tomato leaf curl New Delhi virus isolate B-MU.16.ZU/32.1 segment DNA-B complete sequence
MH577611.1 Tomato leaf curl New Delhi virus isolate B-MU.16.ZU/31.1 segment DNA-B complete sequence
MH577612.1 Tomato leaf curl New Delhi virus isolate B-MU.16.ZU/30.1 segment DNA-B complete sequence
MH577613.1 Tomato leaf curl New Delhi virus isolate B-MU.16.PU/26.1 segment DNA-B complete sequence
MH577614.1 Tomato leaf curl New Delhi virus isolate B-AL.16.PU/25.1 segment DNA-B complete sequence
MH577615.1 Tomato leaf curl New Delhi virus isolate B-AL.16.PU/24.1 segment DNA-B complete sequence
MH577616.1 Tomato leaf curl New Delhi virus isolate B-AL.16.CU/23.1 segment DNA-B complete sequence
MH577617.1 Tomato leaf curl New Delhi virus isolate B-AL.16.CU/22.1 segment DNA-B complete sequence
MH577618.1 Tomato leaf curl New Delhi virus isolate B-MU.16.CU/21.1 segment DNA-B complete sequence
MH577619.1 Tomato leaf curl New Delhi virus isolate B-MU.16.CU/20.1 segment DNA-B complete sequence
MH577620.1 Tomato leaf curl New Delhi virus isolate B-AL.16.ZU/17.1 segment DNA-B complete sequence
MH577621.1 Tomato leaf curl New Delhi virus isolate B-AL.16.ZU/16.1 segment DNA-B complete sequence
MH577622.1 Tomato leaf curl New Delhi virus isolate B-AL.16.ME/15.1 segment DNA-B complete sequence
MH577623.1 Tomato leaf curl New Delhi virus isolate B-AL.16.ME/14.1 segment DNA-B complete sequence
MH577624.1 Tomato leaf curl New Delhi virus isolate B-AL.16.ME/13.1 segment DNA-B complete sequence
MH577625.1 Tomato leaf curl New Delhi virus isolate B-AL.16.ZU/12.1 segment DNA-B complete sequence
MH577626.1 Tomato leaf curl New Delhi virus isolate B-AL.16.ME/11.1 segment DNA-B complete sequence
MH577627.1 Tomato leaf curl New Delhi virus isolate B-MU.16.ME/10.1 segment DNA-B complete sequence
MH577628.1 Tomato leaf curl New Delhi virus isolate B-AL.16.ME/9.1 segment DNA-B complete sequence
MH577629.1 Tomato leaf curl New Delhi virus isolate B-AL.16.PU/8.1 segment DNA-B complete sequence
MH577630.1 Tomato leaf curl New Delhi virus isolate B-MU.16.ME/7.1 segment DNA-B complete sequence
MH577631.1 Tomato leaf curl New Delhi virus isolate B-MU.16.ME/6.1 segment DNA-B complete sequence
MH577632.1 Tomato leaf curl New Delhi virus isolate B-MU.16.ME/4.1 segment DNA-B complete sequence
MH577633.1 Tomato leaf curl New Delhi virus isolate B-MU.16.ME/2.1 segment DNA-B complete sequence
MH577634.1 Tomato leaf curl New Delhi virus isolate B-MU.16.DA/6.2 segment DNA-B complete sequence
MH577635.1 Tomato leaf curl New Delhi virus isolate B-MU.16.DA/5.1 segment DNA-B complete sequence
MH577636.1 Tomato leaf curl New Delhi virus isolate B-MU.16.ZU/3.1 segment DNA-B complete sequence
MH577637.1 Tomato leaf curl New Delhi virus isolate B-MU.16.ZU/7.1 segment DNA-B complete sequence
MH577638.1 Tomato leaf curl New Delhi virus isolate B-MU.16.ZU/5.1 segment DNA-B complete sequence
MH577639.1 Tomato leaf curl New Delhi virus isolate B-MU.16.ZU/4.1 segment DNA-B complete sequence
MH577640.1 Tomato leaf curl New Delhi virus isolate B-MU.16.DA/4.3 segment DNA-B complete sequence
MH577641.1 Tomato leaf curl New Delhi virus isolate B-MU.16.EC/2.1 segment DNA-B complete sequence
MH577642.1 Tomato leaf curl New Delhi virus isolate B-CLM.16.ME/14.1 segment DNA-B complete sequence
MH577643.1 Tomato leaf curl New Delhi virus isolate B-CLM.16.ME/13.3 segment DNA-B complete sequence
MH577644.1 Tomato leaf curl New Delhi virus isolate B-CLM.16.ME/12.3 segment DNA-B complete sequence
MH577645.1 Tomato leaf curl New Delhi virus isolate B-CLM.16.ME/11.2 segment DNA-B complete sequence
MH577646.1 Tomato leaf curl New Delhi virus isolate B-CLM.16.ZU/7.3 segment DNA-B complete sequence
MH577647.1 Tomato leaf curl New Delhi virus isolate B-CLM.16.ME/6.1 segment DNA-B complete sequence
MH577648.1 Tomato leaf curl New Delhi virus isolate B-CLM.16.ME/5.2 segment DNA-B complete sequence
MH577649.1 Tomato leaf curl New Delhi virus isolate B-CLM.16.ME/4.2 segment DNA-B complete sequence
MH577650.1 Tomato leaf curl New Delhi virus isolate B-CLM.16.ZU/2.4 segment DNA-B complete sequence
MH577651.1 Tomato leaf curl New Delhi virus isolate B-CLM.16.ME/2.3 segment DNA-B complete sequence
MH577652.1 Tomato leaf curl New Delhi virus isolate B-MU.16.ZU/30.1.2 segment DNA-B complete sequence
MH577653.1 Tomato leaf curl New Delhi virus isolate B-MU.15.DA/1.2 segment DNA-B complete sequence
MH577654.1 Tomato leaf curl New Delhi virus isolate B-MU.15.DA/1.1 segment DNA-B complete sequence
MH577655.1 Tomato leaf curl New Delhi virus isolate B-MU.15.TO/2.6 segment DNA-B complete sequence
MH577656.1 Tomato leaf curl New Delhi virus isolate B-AL.15.PU/2.1 segment DNA-B complete sequence
MH577657.1 Tomato leaf curl New Delhi virus isolate B-MU.15.PU/5.3 segment DNA-B complete sequence
MH577658.1 Tomato leaf curl New Delhi virus isolate B-AL.15.ZU/2.1 segment DNA-B complete sequence
MH577659.1 Tomato leaf curl New Delhi virus isolate B-AL.15.ZU/1.1 segment DNA-B complete sequence
MH577660.1 Tomato leaf curl New Delhi virus isolate B-MU.15.CU/3.1 segment DNA-B complete sequence
MH577661.1 Tomato leaf curl New Delhi virus isolate B-MU.15.CU/4.1 segment DNA-B complete sequence
MH577662.1 Tomato leaf curl New Delhi virus isolate B-AL.15.ME/13.1 segment DNA-B complete sequence
MH577663.1 Tomato leaf curl New Delhi virus isolate B-MU.15.ME/9.1 segment DNA-B complete sequence
MH577664.1 Tomato leaf curl New Delhi virus isolate B-MU.15.ME/2.2 segment DNA-B complete sequence
MH577665.1 Tomato leaf curl New Delhi virus isolate B-MU.14.ZU/27.1 segment DNA-B complete sequence
MH577666.1 Tomato leaf curl New Delhi virus isolate B-AL.14.ZU/19.1 segment DNA-B complete sequence
MH577667.1 Tomato leaf curl New Delhi virus isolate B-MU.14.ZU/21.1 segment DNA-B complete sequence
MH577668.1 Tomato leaf curl New Delhi virus isolate B-MU.14.ZU/17.1 segment DNA-B complete sequence
MH577669.1 Tomato leaf curl New Delhi virus isolate B-MU.14.ME/15.1 segment DNA-B complete sequence
MH577670.1 Tomato leaf curl New Delhi virus isolate B-MU.14.ME/5.1 segment DNA-B complete sequence
MH577671.1 Tomato leaf curl New Delhi virus isolate B-MU.13.ME/4.3 segment DNA-B complete sequence
MH577672.1 Tomato leaf curl New Delhi virus isolate B-MU.13.ME/4.2 segment DNA-B complete sequence
MH577673.1 Tomato leaf curl New Delhi virus isolate B-MU.13.ZU/2.3 segment DNA-B complete sequence
MH577674.1 Tomato leaf curl New Delhi virus isolate B-MU.13.ZU/2.2 segment DNA-B complete sequence
MH577675.1 Tomato leaf curl New Delhi virus isolate B-MU.13.ZU/1.2 segment DNA-B complete sequence
MH577676.1 Tomato leaf curl New Delhi virus isolate B-MU.13.ZU/1.1 segment DNA-B complete sequence
MH577677.1 Tomato leaf curl New Delhi virus isolate B-MU.12.ZU/6.3 segment DNA-B complete sequence
MH577678.1 Tomato leaf curl New Delhi virus isolate B-MU.12.ZU/6.2 segment DNA-B complete sequence
MH577679.1 Tomato leaf curl New Delhi virus isolate B-MU.12.ZU/3.3 segment DNA-B complete sequence
MH577680.1 Tomato leaf curl New Delhi virus isolate B-MU.12.ZU/3.2 segment DNA-B complete sequence
MH577681.1 Tomato leaf curl New Delhi virus isolate B-MU.12.ZU/1.2 segment DNA-B complete sequence
MH577682.1 Tomato leaf curl New Delhi virus isolate B-MU.12.ZU/1.1 segment DNA-B complete sequence
MK279353.1 Tomato leaf curl New Delhi virus isolate ES13-35 segment DNA-B complete sequence(2)
MK382393.1 Tomato leaf curl New Delhi virus isolate Spain 230 segment DNA B complete sequence(2)
MK756109.1 Tomato leaf curl New Delhi virus isolate 102 segment DNA-B complete sequence(3)
MN782304.1 Tomato leaf curl New Delhi virus isolate Som-166/16 segment DNA-B complete sequence(3)
MW219697.1 Tomato leaf curl New Delhi virus isolate SPAIN DSMZ PV-1109 segment DNA-B complete sequence
MW219699.1 Tomato leaf curl New Delhi virus isolate DSMZ PV-1111 segment DNA-B complete sequence
MW219701.1 Tomato leaf curl New Delhi virus isolate DSMZ PV-1285 segment DNA-B complete sequence
DQ020490.1 Tomato leaf curl New Delhi virus - Bitter Gourd segment DNA B complete sequence
DQ169057.1 Tomato leaf curl New Delhi virus segment DNA B complete sequence
EF043232.1 Tomato leaf curl New Delhi virus - Potato isolate Meerut segment DNA B complete sequence
AM778833.1 Tomato leaf curl New Delhi virus segment DNA-B complete sequence
AM849547.1 Tomato leaf curl New Delhi virus segment DNA B complete sequence clone BGBM7(1)
AY150304.1 Tomato leaf curl New Delhi virus - PkT1/8 segment DNA-B complete sequence
AY150305.1 Tomato leaf curl New Delhi virus - PkT5/6 segment DNA-B complete sequence
DQ169057.1 Tomato leaf curl New Delhi virus segment DNA B complete sequence(2)
EF620535.1 Tomato leaf curl New Delhi virus segment DNA B complete sequence
FN179276.1 Tomato leaf curl New Delhi virus partial segment DNA B BC1 gene and BV1 gene region isolated from Capsicum annuum in Pakistan
FN356024.1 Tomato leaf curl New Delhi virus DNA-B complete sequence(2)
FN432357.1 Tomato leaf curl New Delhi virus segment DNA-B complete sequence(2)
FN435311.1 Tomato leaf curl New Delhi virus Pakistan:Solanum:2009 complete segment DNA-B clone MS2
FN435312.1 Tomato leaf curl New Delhi virus Pakistan:Solanum:2009 complete segment DNA-B clone MS5
HG316126.1 Tomato leaf curl New Delhi virus complete segment DNA-B isolate Lahore
HG983285.1 Tomato leaf curl New Delhi virus segment DNA-B isolate SAZ68 clone K-203 ND B1 2-18(2)
HM159455.1 Tomato leaf curl New Delhi virus-Severe segment DNA B complete sequence(2)
HM803117.1 Tomato leaf curl New Delhi virus clone IPH6 segment DNA-B complete sequence(2)
HM989846.1 Tomato leaf curl New Delhi virus-JLH13 segment DNA-B complete sequence(2)
HQ141674.1 Tomato leaf curl New Delhi virus-JID17 segment DNA-B complete sequence(2)
HQ264186.1 Tomato leaf curl New Delhi virus isolate eggplant segment DNA-B complete sequence(2)
KM977734.1 Tomato leaf curl New Delhi virus isolate tomato-A4 segment DNA-B complete sequence(2)
KP641674.1 Tomato leaf curl New Delhi virus segment DNA B complete sequence(2)
KP641676.1 Tomato leaf curl New Delhi virus segment DNA B complete sequence(2)
KP641678.1 Tomato leaf curl New Delhi virus segment DNA B complete sequence(2)
KT948073.1 Tomato leaf curl New Delhi virus isolate 50SA segment DNA-B complete sequence(2)
KX827600.1 Tomato leaf curl New Delhi virus clone NJ-53 segment DNA-B complete sequence
KY420144.1 Tomato leaf curl New Delhi virus isolate SZ 71 segment DNA-B complete sequence
KY933710.1 Tomato leaf curl New Delhi virus isolate IA38 segment DNA-B complete sequence(2)
KY933711.1 Tomato leaf curl New Delhi virus isolate IA41 segment DNA-B complete sequence(2)
KY933712.1 Tomato leaf curl New Delhi virus isolate IA42 segment DNA-B complete sequence(2)
LN845934.1 Tomato leaf curl New Delhi virus DNA B complete sequence clone K-207 ND B3 4 SAZ181
LN845935.1 Tomato leaf curl New Delhi virus DNA B complete sequence clone H8 ND B3 4 SAZ71
LN845936.1 Tomato leaf curl New Delhi virus DNA B complete sequence clone H8 ND B3 4 SAZ72
LN845937.1 Tomato leaf curl New Delhi virus DNA B complete sequence clone H8 ND B1 2 SAZ185
LN845938.1 Tomato leaf curl New Delhi virus DNA B complete sequence clone H8 ND B1 2 SAZ186
LN845939.1 Tomato leaf curl New Delhi virus DNA B complete sequence clone H8 ND B1 2 SAZ187
LN845940.1 Tomato leaf curl New Delhi virus DNA B complete sequence clone H8 ND B1 2 SAZ190
LN845941.1 Tomato leaf curl New Delhi virus DNA B complete sequence clone H8 ND B1 2 SAZ196
LN845942.1 Tomato leaf curl New Delhi virus DNA B complete sequence clone H8 ND B1 2 SAZ197
LN845943.1 Tomato leaf curl New Delhi virus DNA B complete sequence clone H8 ND B1 2 SAZ195
LN845945.1 Tomato leaf curl New Delhi virus DNA B complete sequence clone H8 ND B1 2 SAZ220
LN845946.1 Tomato leaf curl New Delhi virus DNA B complete sequence clone H8 ND B1 2 SAZ221
LN845947.1 Tomato leaf curl New Delhi virus DNA B complete sequence clone H8 ND B1 2 SAZ222
LN845948.1 Tomato leaf curl New Delhi virus DNA B complete sequence clone H8 ND B1 2 SAZ224
LN845949.1 Tomato leaf curl New Delhi virus DNA B complete sequence clone H8 ND B1 2 SAZ227
LN845950.1 Tomato leaf curl New Delhi virus DNA B complete sequence clone H8 ND B1 2 SAZ225
LN845951.1 Tomato leaf curl New Delhi virus DNA B complete sequence clone H8 ND B1 2 SAZ229
LN845952.1 Tomato leaf curl New Delhi virus DNA B complete sequence clone H8 ND B1 2 SAZ230
LN845953.1 Tomato leaf curl New Delhi virus DNA B complete sequence clone H8 ND B1 2 SAZ230
LN845954.1 Tomato leaf curl New Delhi virus DNA B complete sequence clone H8 ND B1 2 SAZ232
LN845955.1 Tomato leaf curl New Delhi virus DNA B complete sequence clone K204-ND B3 4 SAZ30
LN845956.1 Tomato leaf curl New Delhi virus DNA B complete sequence clone K207-ND B1 2 SAZ35
LN845959.1 Tomato leaf curl New Delhi virus DNA B complete sequence clone H8 ND B1 2 SAZ229
LN845960.1 Tomato leaf curl New Delhi virus DNA B complete sequence clone H8 ND B1 2 SAZ193
LN845961.1 Tomato leaf curl New Delhi virus DNA B complete sequence clone H8 ND B1 2 SAZ194
LN845963.1 Tomato leaf curl New Delhi virus DNA B complete sequence clone H9 ND B1 2 SAZ44
LN849711.1 Tomato leaf curl New Delhi virus PK DNA-B complete sequence
LN854628.1 Tomato leaf curl New Delhi virus segment DNA B isolate SAZ235
LT168849.1 Tomato Leaf Curl New Delhi Virus segment DNA-B clone 188B3-3RS109
LT168850.1 Tomato Leaf Curl New Delhi Virus segment DNA-B clone 188B3-4RS110
LT168851.1 Tomato Leaf Curl New Delhi Virus segment DNA-B clone 188B3-5RS111
LT168852.1 Tomato Leaf Curl New Delhi Virus segment DNA-B clone 188B3-12RS113
LT168853.1 Tomato Leaf Curl New Delhi Virus segment DNA-B clone 182B3-5RS116
LT168854.1 Tomato Leaf Curl New Delhi Virus segment DNA-B clone 182B3-3RS117
LT168855.1 Tomato Leaf Curl New Delhi Virus segment DNA-B clone 229B1-4RS119
LT168856.1 Tomato Leaf Curl New Delhi Virus segment DNA-B clone 229B1-7RS120
LT168857.1 Tomato Leaf Curl New Delhi Virus segment DNA-B clone 229B1-12RS121
LT168858.1 Tomato Leaf Curl New Delhi Virus segment DNA-B clone 229B1-13RS122
LT168859.1 Tomato Leaf Curl New Delhi Virus segment DNA-B clone 229B1-14RS123
LT168860.1 Tomato Leaf Curl New Delhi Virus segment DNA-B clone 102B1-14RS125
LT168861.1 Tomato Leaf Curl New Delhi Virus segment DNA-B clone 175B3-2RS126
LT168862.1 Tomato Leaf Curl New Delhi Virus segment DNA-B clone 206B3-3RS129
LT168863.1 Tomato Leaf Curl New Delhi Virus segment DNA-B clone 206B3-4RS130
LT168864.1 Tomato Leaf Curl New Delhi Virus segment DNA-B clone 206B3-7RS131
LT168865.1 Tomato Leaf Curl New Delhi Virus segment DNA-B clone 206B3-10RS133
LT168866.1 Tomato Leaf Curl New Delhi Virus segment DNA-B clone 214B3-2RS135
LT168867.1 Tomato Leaf Curl New Delhi Virus segment DNA-B clone 214B3-5RS136
LT168868.1 Tomato Leaf Curl New Delhi Virus segment DNA-B clone 295B1-5RS149
LT168869.1 Tomato Leaf Curl New Delhi Virus segment DNA-B clone 12AB3-1RS152
LT168870.1 Tomato Leaf Curl New Delhi Virus segment DNA-B clone 12AB3-2RS153
LT168871.1 Tomato Leaf Curl New Delhi Virus segment DNA-B clone 12AB3-6RS154
LT168872.1 Tomato Leaf Curl New Delhi Virus segment DNA-B clone 12AB3-7RS155
LT168873.1 Tomato Leaf Curl New Delhi Virus segment DNA-B clone 12AB3-9RS156
LT168874.1 Tomato Leaf Curl New Delhi Virus segment DNA-B clone 26AB3-2RS161
LT168875.1 Tomato Leaf Curl New Delhi Virus segment DNA-B clone 26AB3-7RS162
LT168876.1 Tomato Leaf Curl New Delhi Virus segment DNA-B clone 14AB3-3RS167
LT168877.1 Tomato Leaf Curl New Delhi Virus segment DNA-B clone 14AB3-4RS168
LT168878.1 Tomato Leaf Curl New Delhi Virus segment DNA-B clone 14AB3-8RS169
LT168879.1 Tomato Leaf Curl New Delhi Virus segment DNA-B clone 140B3-2RS192
LT168880.1 Tomato Leaf Curl New Delhi Virus segment DNA-B clone 140B3-6RS194
LT168881.1 Tomato Leaf Curl New Delhi Virus segment DNA-B clone 140B3-10RS195
LT168882.1 Tomato Leaf Curl New Delhi Virus segment DNA-B clone 140B3-12RS196
LT168884.1 Tomato Leaf Curl New Delhi Virus segment DNA-B clone 284-45-1-B1-RS228
LT168885.1 Tomato Leaf Curl New Delhi Virus segment DNA-B clone 211B1-1RS229
LT168886.1 Tomato Leaf Curl New Delhi Virus segment DNA-B clone 211B1-5RS230
LT168887.1 Tomato Leaf Curl New Delhi Virus segment DNA-B clone 211B1-10RS232
MH816960.1 Tomato leaf curl New Delhi virus isolate Ch1 segment DNA-B complete sequence(2)
MK240307.1 Tomato leaf curl New Delhi virus isolate Pakistan:Faisalabad:2015 segment DNA-B complete sequence
MK279353.1 Tomato leaf curl New Delhi virus isolate ES13-35 segment DNA-B complete sequence
MK382393.1 Tomato leaf curl New Delhi virus isolate Spain 230 segment DNA B complete sequence
MK732933.1 Tomato leaf curl New Delhi virus isolate Caa-164/16 segment DNA-B complete sequence(2)
MK756108.1 Tomato leaf curl New Delhi virus isolate Italy 126 segment DNA-B complete sequence(2)
MK756109.1 Tomato leaf curl New Delhi virus isolate 102 segment DNA-B complete sequence(2)
MN782304.1 Tomato leaf curl New Delhi virus isolate Som-166/16 segment DNA-B complete sequence(2)
MN934065.1 Tomato leaf curl New Delhi virus isolate PK FJ-3 segment DNA-B complete sequence
MN934066.1 Tomato leaf curl New Delhi virus isolate FJ-4 segment DNA-B complete sequence
MT085664.1 Tomato leaf curl New Delhi virus PK isolate BT20-5 segment DNA-B complete sequence
MW310625.1 Tomato leaf curl New Delhi virus isolate CD20001 segment DNA-B complete sequence
MW426871.1 Tomato leaf curl New Delhi virus isolate m54073 190913 041431 4522387 ccs segment DNA-B complete sequence
MW426872.1 Tomato leaf curl New Delhi virus isolate m54073 190913 041431 4915674 ccs segment DNA-B complete sequence
MW426873.1 Tomato leaf curl New Delhi virus isolate m54073 190913 041431 8520393 ccs0 segment DNA-B complete sequence
MW426874.1 Tomato leaf curl New Delhi virus isolate m54073 190913 041431 8520393 ccs01 segment DNA-B complete sequence
MW426875.1 Tomato leaf curl New Delhi virus isolate m54073 190913 041431 46793556 ccs0 segment DNA-B complete sequence
MW426876.1 Tomato leaf curl New Delhi virus isolate m54073 190913 041431 46793556 ccs01 segment DNA-B complete sequence
MW426877.1 Tomato leaf curl New Delhi virus isolate m54073 190913 041431 47448236 ccs segment DNA-B complete sequence
MW426878.1 Tomato leaf curl New Delhi virus isolate m54073 190913 041431 47513718 ccs segment DNA-B complete sequence
MW426879.1 Tomato leaf curl New Delhi virus isolate m54073 190913 041431 48038149 ccs segment DNA-B complete sequence
MW426880.1 Tomato leaf curl New Delhi virus isolate m54073 190913 041431 49349201 ccs segment DNA-B complete sequence
MW426881.1 Tomato leaf curl New Delhi virus isolate m54073 190913 041431 50463734 ccs segment DNA-B complete sequence
MW426882.1 Tomato leaf curl New Delhi virus isolate m54073 190913 041431 50922440 ccs segment DNA-B complete sequence
MW426883.1 Tomato leaf curl New Delhi virus isolate m54073 190913 041431 51970718 ccs segment DNA-B complete sequence
MW426884.1 Tomato leaf curl New Delhi virus isolate m54073 190913 041431 53347165 ccs segment DNA-B complete sequence
MW426885.1 Tomato leaf curl New Delhi virus isolate m54073 190913 041431 53412397 ccs segment DNA-B complete sequence
MW426886.1 Tomato leaf curl New Delhi virus isolate m54073 190913 041431 53871131 ccs segment DNA-B complete sequence
MW426887.1 Tomato leaf curl New Delhi virus isolate m54073 190913 041431 54919276 ccs segment DNA-B complete sequence
MW426888.1 Tomato leaf curl New Delhi virus isolate m54073 190913 041431 56099560 ccs segment DNA-B complete sequence
MW426889.1 Tomato leaf curl New Delhi virus isolate m54073 190913 041431 56295994 ccs segment DNA-B complete sequence
MW426890.1 Tomato leaf curl New Delhi virus isolate m54073 190913 041431 56885432 ccs segment DNA-B complete sequence
MW426891.1 Tomato leaf curl New Delhi virus isolate m54073 190913 041431 56885716 ccs segment DNA-B complete sequence
MW426892.1 Tomato leaf curl New Delhi virus isolate m54073 190913 041431 59113936 ccs segment DNA-B complete sequence
MW426893.1 Tomato leaf curl New Delhi virus isolate m54073 190913 041431 59507248 ccs segment DNA-B complete sequence
MW426894.1 Tomato leaf curl New Delhi virus isolate m54073 190913 041431 60555795 ccs segment DNA-B complete sequence
MW426895.1 Tomato leaf curl New Delhi virus isolate m54073 190913 041431 62259841 ccs segment DNA-B complete sequence
MW426896.1 Tomato leaf curl New Delhi virus isolate m54073 190913 041431 64619157 ccs segment DNA-B complete sequence
MW426897.1 Tomato leaf curl New Delhi virus isolate m54073 190913 041431 67568584 ccs segment DNA-B complete sequence
MW426898.1 Tomato leaf curl New Delhi virus isolate m54073 190913 041431 68223218 ccs segment DNA-B complete sequence
MW426899.1 Tomato leaf curl New Delhi virus isolate m54073 190913 041431 68223890 ccs0 segment DNA-B complete sequence
MW426900.1 Tomato leaf curl New Delhi virus isolate m54073 190913 041431 68223890 ccs01 segment DNA-B complete sequence
MW426901.1 Tomato leaf curl New Delhi virus isolate m54073 190913 041431 69010023 ccs segment DNA-B complete sequence
MW426902.1 Tomato leaf curl New Delhi virus isolate m54073 190913 041431 69600238 ccs segment DNA-B complete sequence
MW426903.1 Tomato leaf curl New Delhi virus isolate m54073 190913 041431 71107356 ccs segment DNA-B complete sequence
MW426904.1 Tomato leaf curl New Delhi virus isolate m54073 190913 041431 71893721 ccs segment DNA-B complete sequence
MW426905.1 Tomato leaf curl New Delhi virus isolate m54073 190913 041431 73793754 ccs segment DNA-B complete sequence
MW426906.1 Tomato leaf curl New Delhi virus isolate m54073 190913 041431 74253288 ccs segment DNA-B complete sequence
MW426907.1 Tomato leaf curl New Delhi virus isolate m54073 190913 041431 9241302 ccs segment DNA-B complete sequence
MW426908.1 Tomato leaf curl New Delhi virus isolate m54073 190913 041431 11010874 ccs segment DNA-B complete sequence
MW426909.1 Tomato leaf curl New Delhi virus isolate m54073 190913 041431 11993615 ccs segment DNA-B complete sequence
MW426910.1 Tomato leaf curl New Delhi virus isolate m54073 190913 041431 12714913 ccs segment DNA-B complete sequence
MW426911.1 Tomato leaf curl New Delhi virus isolate m54073 190913 041431 14222170 ccs segment DNA-B complete sequence
MW426912.1 Tomato leaf curl New Delhi virus isolate m54073 190913 041431 14811224 ccs segment DNA-B complete sequence
MW426913.1 Tomato leaf curl New Delhi virus isolate m54073 190913 041431 15335930 ccs segment DNA-B complete sequence
MW426914.1 Tomato leaf curl New Delhi virus isolate m54073 190913 041431 16057301 ccs segment DNA-B complete sequence
MW426915.1 Tomato leaf curl New Delhi virus isolate m54073 190913 041431 16384581 ccs segment DNA-B complete sequence
MW426916.1 Tomato leaf curl New Delhi virus isolate m54073 190913 041431 20643947 ccs segment DNA-B complete sequence
MW426917.1 Tomato leaf curl New Delhi virus isolate m54073 190913 041431 22413573 ccs segment DNA-B complete sequence
MW426918.1 Tomato leaf curl New Delhi virus isolate m54073 190913 041431 22544847 ccs segment DNA-B complete sequence
MW426919.1 Tomato leaf curl New Delhi virus isolate m54073 190913 041431 23331434 ccs segment DNA-B complete sequence
MW426920.1 Tomato leaf curl New Delhi virus isolate m54073 190913 041431 24903752 ccs segment DNA-B complete sequence
MW426921.1 Tomato leaf curl New Delhi virus isolate m54073 190913 041431 25100545 ccs segment DNA-B complete sequence
MW426922.1 Tomato leaf curl New Delhi virus isolate m54073 190913 041431 25755976 ccs segment DNA-B complete sequence
MW426923.1 Tomato leaf curl New Delhi virus isolate m54073 190913 041431 26083724 ccs segment DNA-B complete sequence
MW426924.1 Tomato leaf curl New Delhi virus isolate m54073 190913 041431 29492004 ccs segment DNA-B complete sequence
MW426925.1 Tomato leaf curl New Delhi virus isolate m54073 190913 041431 29754070 ccs segment DNA-B complete sequence
MW426926.1 Tomato leaf curl New Delhi virus isolate m54073 190913 041431 30409326 ccs segment DNA-B complete sequence
MW426927.1 Tomato leaf curl New Delhi virus isolate m54073 190913 041431 30868182 ccs segment DNA-B complete sequence
MW426928.1 Tomato leaf curl New Delhi virus isolate m54073 190913 041431 32833658 ccs segment DNA-B complete sequence
MW426929.1 Tomato leaf curl New Delhi virus isolate m54073 190913 041431 33620084 ccs segment DNA-B complete sequence
MW426930.1 Tomato leaf curl New Delhi virus isolate m54073 190913 041431 33816654 ccs segment DNA-B complete sequence
MW426931.1 Tomato leaf curl New Delhi virus isolate m54073 190913 041431 34669216 ccs segment DNA-B complete sequence
MW426932.1 Tomato leaf curl New Delhi virus isolate m54073 190913 041431 35127989 ccs segment DNA-B complete sequence
MW426933.1 Tomato leaf curl New Delhi virus isolate m54073 190913 041431 35718071 ccs01 segment DNA-B complete sequence
MW426934.1 Tomato leaf curl New Delhi virus isolate m54073 190913 041431 37748877 ccs segment DNA-B complete sequence
MW426935.1 Tomato leaf curl New Delhi virus isolate m54073 190913 041431 38011648 ccs segment DNA-B complete sequence
MW426936.1 Tomato leaf curl New Delhi virus isolate m54073 190913 041431 38207869 ccs segment DNA-B complete sequence
MW426937.1 Tomato leaf curl New Delhi virus isolate m54073 190913 041431 39518360 ccs segment DNA-B complete sequence
MW426938.1 Tomato leaf curl New Delhi virus isolate m54073 190913 041431 41157393 ccs segment DNA-B complete sequence
MW426939.1 Tomato leaf curl New Delhi virus isolate m54073 190913 041431 41681033 ccs segment DNA-B complete sequence
MW426940.1 Tomato leaf curl New Delhi virus isolate m54073 190913 041431 43319559 ccs segment DNA-B complete sequence
MW426941.1 Tomato leaf curl New Delhi virus isolate m54073 190913 041431 4457172 ccs segment DNA-B complete sequence
MW426942.1 Tomato leaf curl New Delhi virus isolate m54073 190913 041431 4785059 ccs0 segment DNA-B complete sequence
MW426943.1 Tomato leaf curl New Delhi virus isolate m54073 190913 041431 4785059 ccs01 segment DNA-B complete sequence
MW426944.1 Tomato leaf curl New Delhi virus isolate m54073 190913 041431 4981664 ccs segment DNA-B complete sequence
MW426945.1 Tomato leaf curl New Delhi virus isolate m54073 190913 041431 6422971 ccs segment DNA-B complete sequence
MW426946.1 Tomato leaf curl New Delhi virus isolate m54073 190913 041431 6881437 ccs segment DNA-B complete sequence
MW426947.1 Tomato leaf curl New Delhi virus isolate m54073 190913 041431 8257913 ccs segment DNA-B complete sequence
MW426948.1 Tomato leaf curl New Delhi virus isolate m54073 190913 041431 48890211 ccs segment DNA-B complete sequence
MW426949.1 Tomato leaf curl New Delhi virus isolate m54073 190913 041431 50987471 ccs segment DNA-B complete sequence
MW426950.1 Tomato leaf curl New Delhi virus isolate m54073 190913 041431 53936275 ccs segment DNA-B complete sequence
MW426951.1 Tomato leaf curl New Delhi virus isolate m54073 190913 041431 54002634 ccs segment DNA-B complete sequence
MW426952.1 Tomato leaf curl New Delhi virus isolate m54073 190913 041431 55378172 ccs segment DNA-B complete sequence
MW426953.1 Tomato leaf curl New Delhi virus isolate m54073 190913 041431 55640271 ccs segment DNA-B complete sequence
MW426954.1 Tomato leaf curl New Delhi virus isolate m54073 190913 041431 55705923 ccs segment DNA-B complete sequence
MW426955.1 Tomato leaf curl New Delhi virus isolate m54073 190913 041431 56689332 ccs segment DNA-B complete sequence
MW426956.1 Tomato leaf curl New Delhi virus isolate m54073 190913 041431 57017069 ccs segment DNA-B complete sequence
MW426957.1 Tomato leaf curl New Delhi virus isolate m54073 190913 041431 59179455 ccs segment DNA-B complete sequence
MW426958.1 Tomato leaf curl New Delhi virus isolate m54073 190913 041431 59179708 ccs segment DNA-B complete sequence
MW426959.1 Tomato leaf curl New Delhi virus isolate m54073 190913 041431 59376238 ccs segment DNA-B complete sequence
MW426960.1 Tomato leaf curl New Delhi virus isolate m54073 190913 041431 59703568 ccs segment DNA-B complete sequence
MW426961.1 Tomato leaf curl New Delhi virus isolate m54073 190913 041431 61866987 ccs segment DNA-B complete sequence
MW426962.1 Tomato leaf curl New Delhi virus isolate m54073 190913 041431 62063103 ccs segment DNA-B complete sequence
MW426963.1 Tomato leaf curl New Delhi virus isolate m54073 190913 041431 62260208 ccs segment DNA-B complete sequence
MW426964.1 Tomato leaf curl New Delhi virus isolate m54073 190913 041431 65864430 ccs segment DNA-B complete sequence
MW426965.1 Tomato leaf curl New Delhi virus isolate m54073 190913 041431 68747775 ccs segment DNA-B complete sequence
MW426966.1 Tomato leaf curl New Delhi virus isolate m54073 190913 041431 70975558 ccs segment DNA-B complete sequence
MW426967.1 Tomato leaf curl New Delhi virus isolate m54073 190913 041431 71434772 ccs segment DNA-B complete sequence
MW426968.1 Tomato leaf curl New Delhi virus isolate m54073 190913 041431 73794533 ccs segment DNA-B complete sequence
MW426969.1 Tomato leaf curl New Delhi virus isolate m54073 190913 041431 74056567 ccs segment DNA-B complete sequence
MW426970.1 Tomato leaf curl New Delhi virus isolate m54073 190913 041431 9569124 ccs segment DNA-B complete sequence
MW426971.1 Tomato leaf curl New Delhi virus isolate m54073 190913 041431 12190449 ccs segment DNA-B complete sequence
MW426972.1 Tomato leaf curl New Delhi virus isolate m54073 190913 041431 12451985 ccs segment DNA-B complete sequence
MW426973.1 Tomato leaf curl New Delhi virus isolate m54073 190913 041431 15466973 ccs segment DNA-B complete sequence
MW426974.1 Tomato leaf curl New Delhi virus isolate m54073 190913 041431 15663910 ccs0 segment DNA-B complete sequence
MW426975.1 Tomato leaf curl New Delhi virus isolate m54073 190913 041431 15663910 ccs01 segment DNA-B complete sequence
MW426976.1 Tomato leaf curl New Delhi virus isolate m54073 190913 041431 16384219 ccs0 segment DNA-B complete sequence
MW426977.1 Tomato leaf curl New Delhi virus isolate m54073 190913 041431 16908674 ccs segment DNA-B complete sequence
MW426978.1 Tomato leaf curl New Delhi virus isolate m54073 190913 041431 16908746 ccs segment DNA-B complete sequence
MW426979.1 Tomato leaf curl New Delhi virus isolate m54073 190913 041431 20709527 ccs segment DNA-B complete sequence
MW426980.1 Tomato leaf curl New Delhi virus isolate m54073 190913 041431 22021071 ccs segment DNA-B complete sequence
MW426981.1 Tomato leaf curl New Delhi virus isolate m54073 190913 041431 22282945 ccs segment DNA-B complete sequence
MW426982.1 Tomato leaf curl New Delhi virus isolate m54073 190913 041431 22938610 ccs segment DNA-B complete sequence
MW426983.1 Tomato leaf curl New Delhi virus isolate m54073 190913 041431 23331339 ccs segment DNA-B complete sequence
MW426984.1 Tomato leaf curl New Delhi virus isolate m54073 190913 041431 24642358 ccs segment DNA-B complete sequence
MW426985.1 Tomato leaf curl New Delhi virus isolate m54073 190913 041431 26018567 ccs segment DNA-B complete sequence
MW426986.1 Tomato leaf curl New Delhi virus isolate m54073 190913 041431 27460536 ccs segment DNA-B complete sequence
MW426987.1 Tomato leaf curl New Delhi virus isolate m54073 190913 041431 27852960 ccs segment DNA-B complete sequence
MW426988.1 Tomato leaf curl New Delhi virus isolate m54073 190913 041431 28049670 ccs segment DNA-B complete sequence
MW426989.1 Tomato leaf curl New Delhi virus isolate m54073 190913 041431 28181174 ccs segment DNA-B complete sequence
MW426990.1 Tomato leaf curl New Delhi virus isolate m54073 190913 041431 28311669 ccs segment DNA-B complete sequence
MW426991.1 Tomato leaf curl New Delhi virus isolate m54073 190913 041431 29688307 ccs segment DNA-B complete sequence
MW426992.1 Tomato leaf curl New Delhi virus isolate m54073 190913 041431 38273560 ccs segment DNA-B complete sequence
MW426993.1 Tomato leaf curl New Delhi virus isolate m54073 190913 041431 40239337 ccs segment DNA-B complete sequence
MW426994.1 Tomato leaf curl New Delhi virus isolate m54073 190913 041431 41681051 ccs segment DNA-B complete sequence
MW426995.1 Tomato leaf curl New Delhi virus isolate m54073 190913 041431 42074691 ccs segment DNA-B complete sequence
MW426996.1 Tomato leaf curl New Delhi virus isolate m54073 190913 041431 42337217 ccs segment DNA-B complete sequence
MW426997.1 Tomato leaf curl New Delhi virus isolate m54073 190913 041431 42598494 ccs segment DNA-B complete sequence
MW426998.1 Tomato leaf curl New Delhi virus isolate m54073 190913 041431 44826782 ccs segment DNA-B complete sequence
MW426999.1 Tomato leaf curl New Delhi virus isolate m54073 190913 041431 45285651 ccs segment DNA-B complete sequence
MW427000.1 Tomato leaf curl New Delhi virus isolate m54073 190913 041431 46138321 ccs segment DNA-B complete sequence
MW427001.1 Tomato leaf curl New Delhi virus isolate m54073 190913 041431 49610928 ccs segment DNA-B complete sequence
MW427002.1 Tomato leaf curl New Delhi virus isolate m54073 190913 041431 50201161 ccs segment DNA-B complete sequence
MW427003.1 Tomato leaf curl New Delhi virus isolate m54073 190913 041431 61669788 ccs segment DNA-B complete sequence
MW427004.1 Tomato leaf curl New Delhi virus isolate m54073 190913 041431 8913064 ccs segment DNA-B complete sequence
MW427005.1 Tomato leaf curl New Delhi virus isolate m54073 190913 041431 25297008 ccs segment DNA-B complete sequence
MW427006.1 Tomato leaf curl New Delhi virus isolate m54073 190913 041431 37159440 ccs segment DNA-B complete sequence
MW427007.1 Tomato leaf curl New Delhi virus isolate m54073 190913 041431 41746532 ccs segment DNA-B complete sequence
MW427008.1 Tomato leaf curl New Delhi virus isolate m54073 190913 041431 45941213 ccs segment DNA-B complete sequence
MW427009.1 Tomato leaf curl New Delhi virus isolate m54073 190913 041431 7864978 ccs segment DNA-B complete sequence
MW427010.1 Tomato leaf curl New Delhi virus isolate m54073 190913 041431 8257690 ccs segment DNA-B complete sequence
MW427011.1 Tomato leaf curl New Delhi virus isolate m54073 190913 041431 54002461 ccs segment DNA-B complete sequence
MW427012.1 Tomato leaf curl New Delhi virus isolate m54073 190913 041431 55444225 ccs segment DNA-B complete sequence
MW427013.1 Tomato leaf curl New Delhi virus isolate m54073 190913 041431 55574824 ccs segment DNA-B complete sequence
MW427014.1 Tomato leaf curl New Delhi virus isolate m54073 190913 041431 57541535 ccs segment DNA-B complete sequence
MW427015.1 Tomato leaf curl New Delhi virus isolate m54073 190913 041431 59179915 ccs segment DNA-B complete sequence
MW427016.1 Tomato leaf curl New Delhi virus isolate m54073 190913 041431 59506992 ccs segment DNA-B complete sequence
MW427017.1 Tomato leaf curl New Delhi virus isolate m54073 190913 041431 60228108 ccs segment DNA-B complete sequence
MW427018.1 Tomato leaf curl New Delhi virus isolate m54073 190913 041431 61079836 ccs segment DNA-B complete sequence
MW427019.1 Tomato leaf curl New Delhi virus isolate m54073 190913 041431 61932279 ccs segment DNA-B complete sequence
MW427020.1 Tomato leaf curl New Delhi virus isolate m54073 190913 041431 63898144 ccs segment DNA-B complete sequence
MW427021.1 Tomato leaf curl New Delhi virus isolate m54073 190913 041431 68682499 ccs segment DNA-B complete sequence
MW427022.1 Tomato leaf curl New Delhi virus isolate m54073 190913 041431 69468627 ccs segment DNA-B complete sequence
MW427023.1 Tomato leaf curl New Delhi virus isolate m54073 190913 041431 23986269 ccs segment DNA-B complete sequence
MW427024.1 Tomato leaf curl New Delhi virus isolate m54073 190913 041431 27394840 ccs segment DNA-B complete sequence
MW427025.1 Tomato leaf curl New Delhi virus isolate m54073 190913 041431 30999217 ccs segment DNA-B complete sequence
MW427026.1 Tomato leaf curl New Delhi virus isolate m54073 190913 041431 38928471 ccs segment DNA-B complete sequence
MW427027.1 Tomato leaf curl New Delhi virus isolate m54073 190913 041431 39387995 ccs segment DNA-B complete sequence
MW427028.1 Tomato leaf curl New Delhi virus isolate m54073 190913 041431 66782006 ccs segment DNA-B complete sequence
MW427029.1 Tomato leaf curl New Delhi virus isolate m54073 190913 041431 8717283 ccs segment DNA-B complete sequence
MW427030.1 Tomato leaf curl New Delhi virus isolate m54073 190913 041431 9044051 ccs segment DNA-B complete sequence
MW427031.1 Tomato leaf curl New Delhi virus isolate m54073 190913 041431 25887072 ccs segment DNA-B complete sequence
MW427032.1 Tomato leaf curl New Delhi virus isolate m54073 190913 041431 28312045 ccs segment DNA-B complete sequence
MW427033.1 Tomato leaf curl New Delhi virus isolate m54073 190913 041431 30999321 ccs segment DNA-B complete sequence
MW427034.1 Tomato leaf curl New Delhi virus isolate m54073 190913 041431 38667242 ccs segment DNA-B complete sequence
MW427035.1 Tomato leaf curl New Delhi virus isolate m54073 190913 041431 44762035 ccs segment DNA-B complete sequence
MW427036.1 Tomato leaf curl New Delhi virus isolate m54073 190913 041431 46006795 ccs segment DNA-B complete sequence
MW427037.1 Tomato leaf curl New Delhi virus isolate m54073 190913 041431 51643023 ccs segment DNA-B complete sequence
MW427038.1 Tomato leaf curl New Delhi virus isolate m54073 190913 041431 67175137 ccs segment DNA-B complete sequence
MW427039.1 Tomato leaf curl New Delhi virus isolate m54073 190913 041431 72352095 ccs segment DNA-B complete sequence
MW427040.1 Tomato leaf curl New Delhi virus isolate m54073 190913 041431 17039589 ccs segment DNA-B complete sequence
MW427041.1 Tomato leaf curl New Delhi virus isolate m54073 190913 041431 29032581 ccs segment DNA-B complete sequence
MW427042.1 Tomato leaf curl New Delhi virus isolate m54073 190913 041431 39388097 ccs segment DNA-B complete sequence
MW427043.1 Tomato leaf curl New Delhi virus isolate m54073 190913 041431 49086883 ccs segment DNA-B complete sequence
LC335723.1 Tomato leaf curl New Delhi virus ToLCNDV-Indonesia DNA segment B complete sequence
AB613826.1 Tomato leaf curl New Delhi virus DNA segment B complete sequence host: Cucumis sativus
LC511780.1 Tomato leaf curl New Delhi virus ToLCNDV- BACu-20 DNA segment DNA-B complete sequence
EF043233.1 Tomato leaf curl New Delhi virus - Potato isolate Happur segment DNA B complete sequence
EF408038.1 Tomato leaf curl New Delhi virus isolate tomato del25 2006 segment DNA-B complete sequence
FN356024.1 Tomato leaf curl New Delhi virus DNA-B complete sequence
FN432357.1 Tomato leaf curl New Delhi virus segment DNA-B complete sequence
KP641674.1 Tomato leaf curl New Delhi virus segment DNA B complete sequence
KP641676.1 Tomato leaf curl New Delhi virus segment DNA B complete sequence
KP641678.1 Tomato leaf curl New Delhi virus segment DNA B complete sequence
KT948073.1 Tomato leaf curl New Delhi virus isolate 50SA segment DNA-B complete sequence
KY933710.1 Tomato leaf curl New Delhi virus isolate IA38 segment DNA-B complete sequence
KY933711.1 Tomato leaf curl New Delhi virus isolate IA41 segment DNA-B complete sequence
KY933712.1 Tomato leaf curl New Delhi virus isolate IA42 segment DNA-B complete sequence
GU112083.1 Tomato leaf curl New Delhi virus India:Karnal:OY81A:2004 segment DNA-B complete sequence
GU112085.1 Tomato leaf curl New Delhi virus India:Bangalore:OY135:2005 segment DNA-B complete sequence
GU112087.1 Tomato leaf curl New Delhi virus India:Guntur:OY136B:2006 segment DNA-B complete sequence
GU112089.1 Tomato leaf curl New Delhi virus India:Aurangabad:OY164A:2006 segment DNA-B complete sequence
HG932560.1 Tomato leaf curl New Delhi virus BV1 gene for BV1 protein segment DNA-B isolate UN
HG983285.1 Tomato leaf curl New Delhi virus segment DNA-B isolate SAZ68 clone K-203 ND B1 2-18
HM159455.1 Tomato leaf curl New Delhi virus-Severe segment DNA B complete sequence
MF688671.1 Tomato leaf curl New Delhi virus isolate Cum-45/16 segment DNA-B complete sequence
MK732933.1 Tomato leaf curl New Delhi virus isolate Caa-164/16 segment DNA-B complete sequence
MK756108.1 Tomato leaf curl New Delhi virus isolate Italy 126 segment DNA-B complete sequence
MK756109.1 Tomato leaf curl New Delhi virus isolate 102 segment DNA-B complete sequence
MN782304.1 Tomato leaf curl New Delhi virus isolate Som-166/16 segment DNA-B complete sequence
HM803117.1 Tomato leaf curl New Delhi virus clone IPH6 segment DNA-B complete sequence
HM989846.1 Tomato leaf curl New Delhi virus-JLH13 segment DNA-B complete sequence
HQ141674.1 Tomato leaf curl New Delhi virus-JID17 segment DNA-B complete sequence
HQ264186.1 Tomato leaf curl New Delhi virus isolate eggplant segment DNA-B complete sequence
JN208137.1 Tomato leaf curl New Delhi virus isolate India:Ash gourd:2011 segment DNA-B complete sequence
JN663848.1 Tomato leaf curl New Delhi virus isolate Bengaluru segment DNA-B complete sequence
JN663867.1 Tomato leaf curl New Delhi virus segment DNA-B complete sequence
JN663871.1 Tomato leaf curl New Delhi virus isolate Palampur segment DNA-B complete sequence
KC545813.1 Tomato leaf curl New Delhi virus isolate India:Delhi:Cucumis:2012 segment DNA-B complete sequence
KC874494.1 Tomato leaf curl New Delhi virus- potato isolate H-SJ-2 segment DNA-B complete sequence
KC874495.1 Tomato leaf curl New Delhi virus- potato isolate HIS-4 segment DNA-B complete sequence
KC874496.1 Tomato leaf curl New Delhi virus- potato isolate GWA-5 segment DNA-B complete sequence
KC874497.1 Tomato leaf curl New Delhi virus- potato isolate FAI-19 segment DNA-B complete sequence
KC874498.1 Tomato leaf curl New Delhi virus- potato isolate DEE-1 segment DNA-B complete sequence
KC874499.1 Tomato leaf curl New Delhi virus- potato isolate MOD2-4 segment DNA-B complete sequence
KC874500.1 Tomato leaf curl New Delhi virus- potato isolate MOD-21 segment DNA-B complete sequence
KC874501.1 Tomato leaf curl New Delhi virus- potato isolate JAL-10 segment DNA-B complete sequence
KF515623.1 Tomato leaf curl New Delhi virus- India:Junagadh:2012 isolate Junagadh segment DNA-B complete sequence
KF571462.1 Tomato leaf curl New Delhi virus isolate TC237 segment DNA-B complete sequence
KF577601.1 Tomato leaf curl New Delhi virus isolate Tom5 segment DNA-B complete sequence
KF577602.1 Tomato leaf curl New Delhi virus isolate TC241 segment DNA-B complete sequence
KF577603.1 Tomato leaf curl New Delhi virus isolate TC306 segment DNA-B complete sequence
KF577604.1 Tomato leaf curl New Delhi virus isolate TC352 segment DNA-B complete sequence
KF577605.1 Tomato leaf curl New Delhi virus isolate TC287 segment DNA-B complete sequence
KJ778693.1 Tomato leaf curl New Delhi virus isolate X2A segment DNA-B complete sequence
KJ778695.1 Tomato leaf curl New Delhi virus isolate X4A segment DNA-B complete sequence
KM921670.1 Tomato leaf curl New Delhi virus strain India:PP78B:2013 segment DNA-B complete sequence
KM977734.1 Tomato leaf curl New Delhi virus isolate tomato-A4 segment DNA-B complete sequence
KP235543.1 Tomato leaf curl New Delhi virus clone VIRO 646 segment DNA-B complete sequence
KP709056.1 Tomato leaf curl New Delhi virus isolate Meerut segment DNA B complete sequence
KT175407.1 Tomato leaf curl New Delhi virus segment DNA-B complete sequence
KX951456.1 Tomato leaf curl New Delhi virus- potato isolate KAN-6 segment DNA-B complete sequence
KY780200.1 Tomato leaf curl New Delhi virus isolate SnG-1 segment DNA-B complete sequence
KY780203.1 Tomato leaf curl New Delhi virus isolate IVG1 segment DNA-B complete sequence
KY780204.1 Tomato leaf curl New Delhi virus isolate IVG2 segment DNA-B complete sequence
KY780206.1 Tomato leaf curl New Delhi virus isolate Cb-1 segment DNA-B complete sequence
KY780208.1 Tomato leaf curl New Delhi virus isolate BTG-1 segment DNA-B complete sequence
KY780211.1 Tomato leaf curl New Delhi virus isolate DC1 segment DNA-B complete sequence
KY780212.1 Tomato leaf curl New Delhi virus isolate DC2 segment DNA-B complete sequence
KY780214.1 Tomato leaf curl New Delhi virus isolate SPYG1 segment DNA-B complete sequence
KY979592.1 Tomato leaf curl New Delhi virus isolate CI1 segment DNA B complete sequence
LN878124.1 Tomato leaf Curl New Delhi virus segment DNA-B clone 27AB3-7RS81
LN886526.1 Tomato Leaf Curl New Delhi Virus complete genome clone 14AB1-32RS85
MG597207.1 Tomato leaf curl New Delhi virus isolate Del AS clone AS2.1 Del segment DNA B complete sequence
MG597208.1 Tomato leaf curl New Delhi virus isolate Raj AS clone AS4.1 Raj segment DNA B complete sequence
MG597209.1 Tomato leaf curl New Delhi virus isolate VNS AS clone AS1.1 VNS segment DNA B complete sequence
MG597210.1 Tomato leaf curl New Delhi virus isolate Sik AS clone AS3.1 Sik segment DNA B complete sequence
MG597211.1 Tomato leaf curl New Delhi virus isolate IARI AS clone AS2.1 IARI segment DNA B complete sequence
MG686554.1 Tomato leaf curl New Delhi virus isolate Kangra segment DNA-B complete sequence
MG758147.1 Tomato leaf curl New Delhi virus strain CH7 segment DNA-B complete sequence
MH465600.1 Tomato leaf curl New Delhi virus isolate ToLCNDV-SBO: SN segment DNA-B complete sequence
MH550540.1 Tomato leaf curl New Delhi virus isolate VNS SP4 segment DNA-B complete sequence
MH816960.1 Tomato leaf curl New Delhi virus isolate Ch1 segment DNA-B complete sequence
MK087117.1 Tomato leaf curl New Delhi virus isolate WM1 segment DNA-B nuclear shuttle protein (BV1) and movement protein (BC1) genes complete cds
MK336425.1 Tomato leaf curl New Delhi virus isolate PV234 segment DNA-B complete sequence
MK382393.1 Tomato leaf curl New Delhi virus isolate 230 segment DNA B complete sequence
MK981892.1 Tomato leaf curl New Delhi virus isolate Biskra segment DNA-B complete sequence
MT085664.1 Tomato leaf curl New Delhi virus isolate BT20-5 segment DNA-B complete sequence
MT263149.1 Tomato leaf curl New Delhi virus isolate Valsad segment DNA-B complete sequence
MT295294.1 Tomato leaf curl New Delhi virus isolate Ankleshwar segment DNA-B complete sequence
MT295295.1 Tomato leaf curl New Delhi virus isolate Balashinor segment DNA-B complete sequence
MT295296.1 Tomato leaf curl New Delhi virus isolate Botad segment DNA-B complete sequence
MT295297.1 Tomato leaf curl New Delhi virus isolate Dholka segment DNA-B complete sequence
MT295298.1 Tomato leaf curl New Delhi virus isolate Himatnagar segment DNA-B complete sequence
MT295299.1 Tomato leaf curl New Delhi virus isolate Jetpur segment DNA-B complete sequence
MT295300.1 Tomato leaf curl New Delhi virus isolate Kodinar segment DNA-B complete sequence
MT295301.1 Tomato leaf curl New Delhi virus isolate Matar segment DNA-B complete sequence
MT295303.1 Tomato leaf curl New Delhi virus isolate Vijapur segment DNA-B complete sequence
MT592859.1 Tomato leaf curl New Delhi virus isolate Basti segment DNA-B complete sequence
MT592862.1 Tomato leaf curl New Delhi virus isolate Lucknow segment DNA-B complete sequence
MT592863.1 Tomato leaf curl New Delhi virus isolate Deoria segment DNA-B complete sequence
MW538660.1 Tomato leaf curl New Delhi virus isolate ToLCNDV-RG segment DNA-B complete sequence
MW538663.1 Tomato leaf curl New Delhi virus isolate ToLCNDV-Tomato segment DNA-B complete sequence
MW620974.1 Tomato leaf curl New Delhi virus clone ToLCNDV/C2-NP2 segment DNA-B complete sequence
MW620976.1 Tomato leaf curl New Delhi virus clone ToLCNDV/C2-MP2 segment DNA-B complete sequence
MW620978.1 Tomato leaf curl New Delhi virus clone ToLCNDV/C19 segment DNA-B complete sequence
U15017.2 Tomato leaf curl New Delhi virus-Severe segment B complete sequence
OM752176.1 Tomato leaf curl New Delhi virus-Severe Jessore isolate Manipur segment DNA-B complete sequence
OQ727242.1 Tomato leaf curl New Delhi virus isolate Chinese Cu segment DNA-B complete sequence
OQ727240.1 Tomato leaf curl New Delhi virus isolate Chinese Go segment DNA-B complete sequence
OQ727238.1 Tomato leaf curl New Delhi virus isolate Chinese Lu segment DNA-B complete sequence
PP937119.1 Tomato leaf curl New Delhi virus isolate HF23CB segment DNA-B complete sequence
OQ727244.1 Tomato leaf curl New Delhi virus isolate Chinese To segment DNA-B complete sequence
OQ190952.1 Tomato leaf curl New Delhi virus isolate 0923-3 segment DNA-B complete sequence
OQ727236.1 Tomato leaf curl New Delhi virus isolate Chinese SQ2 segment DNA-B complete sequence
OQ190958.1 Tomato leaf curl New Delhi virus isolate 7922 segment DNA-B complete sequence
OQ190953.1 Tomato leaf curl New Delhi virus isolate 7856 segment DNA-B complete sequence
OP356208.1 Tomato leaf curl New Delhi virus isolate Zhejiang segment DNA-B complete sequence
OQ727233.1 Tomato leaf curl New Delhi virus isolate Chinese WG segment DNA-B complete sequence
OQ190957.1 Tomato leaf curl New Delhi virus isolate 8087 segment DNA-B complete sequence
OQ190951.1 Tomato leaf curl New Delhi virus isolate 0923-1 segment DNA-B complete sequence
OQ957167.1 Tomato leaf curl New Delhi virus isolate SH-WM1 segment DNA-B complete sequence
OQ190954.1 Tomato leaf curl New Delhi virus isolate 8011 segment DNA-B complete sequence
OQ190950.1 Tomato leaf curl New Delhi virus isolate 0823-2 segment DNA-B complete sequence
OQ190949.1 Tomato leaf curl New Delhi virus isolate 0823-1 segment DNA-B complete sequence
OP903116.1 Tomato leaf curl New Delhi virus isolate ToLCNDV-Sh segment DNA B complete sequence
OP683994.1 Tomato leaf curl New Delhi virus isolate Shanghai1 segment DNA-B complete sequence
OQ190956.1 Tomato leaf curl New Delhi virus isolate 8066 segment DNA-B complete sequence
OQ957168.1 Tomato leaf curl New Delhi virus isolate SH-WM2 segment DNA-B complete sequence
OQ190955.1 Tomato leaf curl New Delhi virus isolate 8006 segment DNA-B complete sequence
OQ184747.1 Tomato leaf curl New Delhi virus isolate Haimen6 segment DNA-B complete sequence
OR157980.1 Tomato leaf curl New Delhi virus isolate ToLCNDV-CHN-JS1 segment DNA-B complete sequence
OP683995.1 Tomato leaf curl New Delhi virus isolate Ningbo6 segment DNA-B complete sequence
OP683996.1 Tomato leaf curl New Delhi virus isolate Haimen4 segment DNA-B complete sequence
OQ727234.1 Tomato leaf curl New Delhi virus isolate Chinese SQ1 segment DNA-B complete sequence
AJ875158.1 Tomato leaf curl New Delhi virus-Severe Jessore segment DNA-B complete sequence
